# Supplementary material for: The increased cfRNA of TNFSF4 in peripheral blood at late gestation and preterm labor: its implication as a noninvasive biomarker for premature delivery
Source: Front Immunol. 2023 May 18;14:1154025. doi: 10.3389/fimmu.2023.1154025 (PMC10232964; doi:10.3389/fimmu.2023.1154025)
Supplement: Supplementary Table 1 — The information of exosomal miRNA sample datasets across the gestations. [file Table_1.csv]

!Sample_title	!Sample_geo_accession	!Sample_source_name_ch1
217_1__1__1st Tri	GSM3182561	Normal_1st_Trimester_Patient_217
217_2_2nd_Normal	GSM3182562	Normal_2nd_Trimester_Patient_217
217_3__1__3rd tri	GSM3182563	Normal_3rd_Trimester_Patient_217
222_1__1__1st Tri	GSM3182564	Normal_1st_Trimester_Patient_222
222_2__1__2nd tri	GSM3182565	Normal_2nd_Trimester_Patient_222
222_3__1__3rd tri	GSM3182566	Normal_3rd_Trimester_Patient_222
222_4__1__Delivery	GSM3182567	Normal_Delivery_Patient_222
274_1__1__1st Tri	GSM3182568	Normal_1st_Trimester_Patient_274
274_2__1__2nd tri	GSM3182569	Normal_2nd_Trimester_Patient_274
274_3__1__3rd tri	GSM3182570	Normal_3rd_Trimester_Patient_274
274_4_Delivery_Normal	GSM3182571	Normal_Delivery_Patient_274
323_1_1st_Normal	GSM3182580	Normal_1st_Trimester_Patient_323
323_2__1__2nd tri	GSM3182581	Normal_2nd_Trimester_Patient_323
323_3__1__3rd tri	GSM3182582	Normal_3rd_Trimester_Patient_323
333_1__1__1st Tri	GSM3182583	Normal_1st_Trimester_Patient_333
333_2__1__2nd tri	GSM3182584	Normal_2nd_Trimester_Patient_333
333_3_3rd_Normal	GSM3182585	Normal_3rd_Trimester_Patient_333
362_1__1__1st Tri	GSM3182586	Normal_1st_Trimester_Patient_362
362_2_2nd_Normal	GSM3182587	Normal_2nd_Trimester_Patient_362
362_3__1__3rd tri	GSM3182588	Normal_3rd_Trimester_Patient_362
362_4_Delivery_Normal	GSM3182589	Normal_Delivery_Patient_362
382_1__1__1st Tri	GSM3182590	Normal_1st_Trimester_Patient_382
382_2_2nd_Normal	GSM3182591	Normal_2nd_Trimester_Patient_382
382_3_3rd_Normal	GSM3182592	Normal_3rd_Trimester_Patient_382
400_1__1__1st Tri	GSM3182593	Normal_1st_Trimester_Patient_400
400_2__1__2nd tri	GSM3182594	Normal_2nd_Trimester_Patient_400
400_3__1__3rd tri	GSM3182595	Normal_3rd_Trimester_Patient_400
400_4_Delivery_Normal	GSM3182596	Normal_Delivery_Patient_400
481_1__1__1st Tri	GSM3182605	Normal_1st_Trimester_Patient_481
481_2__1__2nd tri	GSM3182606	Normal_2nd_Trimester_Patient_481
481_3_3rd_Normal	GSM3182607	Normal_3rd_Trimester_Patient_481
481_4__1__Delivery	GSM3182608	Normal_Delivery_Patient_481
510_1__1__1st Tri	GSM3182609	Normal_1st_Trimester_Patient_510
510_2__1__2nd tri	GSM3182610	Normal_2nd_Trimester_Patient_510
558_1__1__1st Tri	GSM3182611	Normal_1st_Trimester_Patient_558
558_2__1__2nd tri	GSM3182612	Normal_2nd_Trimester_Patient_558
558_3__1__3rd tri	GSM3182613	Normal_3rd_Trimester_Patient_558
573_1__1__1st Tri	GSM3182614	Normal_1st_Trimester_Patient_573
573_2__1__2nd tri	GSM3182615	Normal_2nd_Trimester_Patient_573
573_4_Delivery_Normal	GSM3182616	Normal_Delivery_Patient_573
615_1__1__1st Tri	GSM3182617	Normal_1st_Trimester_Patient_615
615_2__1__2nd tri	GSM3182618	Normal_2nd_Trimester_Patient_615
615_3__1__3rd tri	GSM3182619	Normal_3rd_Trimester_Patient_615
615_4__1__Delivery	GSM3182620	Normal_Delivery_Patient_615
637_1_1st_Normal	GSM3182621	Normal_1st_Trimester_Patient_637
637_2__1__2nd tri	GSM3182622	Normal_2nd_Trimester_Patient_637
637_3__1__3rd tri	GSM3182623	Normal_3rd_Trimester_Patient_637
637_4__1__Delivery	GSM3182624	Normal_Delivery_Patient_637
647_1__1__1st Tri	GSM3182625	Normal_1st_Trimester_Patient_647
647_2__1__2nd tri	GSM3182626	Normal_2nd_Trimester_Patient_647
647_4__1__Delivery	GSM3182627	Normal_Delivery_Patient_647
672_1__1__1st Tri	GSM3182628	Normal_1st_Trimester_Patient_672
672_2__1__2nd tri	GSM3182629	Normal_2nd_Trimester_Patient_672
672_3__1__3rd tri	GSM3182630	Normal_3rd_Trimester_Patient_672
691_1__1__1st Tri	GSM3182631	Normal_1st_Trimester_Patient_691
692_2__1__2nd tri	GSM3182632	Normal_2nd_Trimester_Patient_692
759_1_1st_Normal	GSM3182641	Normal_1st_Trimester_Patient_759
759_2_2nd_Normal	GSM3182642	Normal_2nd_Trimester_Patient_759
759_4_Delivery_Normal	GSM3182643	Normal_Delivery_Patient_759
763_1__1__1st Tri	GSM3182644	Normal_1st_Trimester_Patient_763
763_2_2nd_Normal	GSM3182645	Normal_2nd_Trimester_Patient_763
763_3_3rd_Normal	GSM3182646	Normal_3rd_Trimester_Patient_763
763_4__1__Delivery	GSM3182647	Normal_Delivery_Patient_763
854_1__1__1st Tri	GSM3182652	Normal_1st_Trimester_Patient_854
854_2_2nd_Normal	GSM3182653	Normal_2nd_Trimester_Patient_854
854_3__1__3rd tri	GSM3182654	Normal_3rd_Trimester_Patient_854
