# Supplementary material for: The increased cfRNA of TNFSF4 in peripheral blood at late gestation and preterm labor: its implication as a noninvasive biomarker for premature delivery
Source: Front Immunol. 2023 May 18;14:1154025. doi: 10.3389/fimmu.2023.1154025 (PMC10232964; doi:10.3389/fimmu.2023.1154025)
Supplement: Supplementary Table 2 — The information of cfRNA sample datasets from pregnant blood plasma across different gestation stages. [file Table_2.csv]

	X.Sample_geo_accession	X.Sample_characteristics_ch1	Stage
X505372_1	GSM5768528	disease: control	Befor_12w
X505372_2	GSM5768529	disease: control	W13_20
X505372_3	GSM5768531	disease: control	After_23w
X520109_2	GSM5768558	disease: control	W13_20
X520109_3	GSM5768569	disease: control	After_23w
X520109_4	GSM5768582	disease: control	Post_partum
X520587_2	GSM5768371	disease: control	W13_20
X520587_2.1	GSM5768372	disease: control	W13_20
X534069_1	GSM5768494	disease: control	Befor_12w
X534069_2	GSM5768496	disease: control	W13_20
X534069_4	GSM5768495	disease: control	Post_partum
X549101_1	GSM5768681	disease: control	Befor_12w
X549101_3	GSM5768697	disease: control	After_23w
X579493_1	GSM5768517	disease: control	Befor_12w
X579493_2	GSM5768518	disease: control	W13_20
X579493_3	GSM5768519	disease: control	After_23w
X579493_4	GSM5768521	disease: control	Post_partum
X586898_2	GSM5768695	disease: control	W13_20
X586898_4	GSM5768698	disease: control	Post_partum
X594098_1	GSM5768640	disease: control	Befor_12w
X594098_2	GSM5768639	disease: control	W13_20
X594098_4	GSM5768641	disease: control	Post_partum
X605858_1	GSM5768364	disease: control	Befor_12w
X605858_2	GSM5768399	disease: control	W13_20
X605858_3	GSM5768410	disease: control	After_23w
X605858_4	GSM5768422	disease: control	Post_partum
X615064_1	GSM5768642	disease: control	Befor_12w
X615064_2	GSM5768643	disease: control	W13_20
X615064_3	GSM5768645	disease: control	After_23w
X615064_4	GSM5768644	disease: control	Post_partum
X636361_1	GSM5768500	disease: control	Befor_12w
X636361_3	GSM5768502	disease: control	After_23w
X636361_4	GSM5768503	disease: control	Post_partum
X637549_3	GSM5768390	disease: control	After_23w
X637549_4	GSM5768570	disease: control	Post_partum
X663288_1	GSM5768471	disease: control	Befor_12w
X663288_3	GSM5768473	disease: control	After_23w
X663288_4	GSM5768472	disease: control	Post_partum
X668974_1	GSM5768479	disease: control	Befor_12w
X668974_2	GSM5768478	disease: control	W13_20
X668974_3	GSM5768481	disease: control	After_23w
X668974_4	GSM5768482	disease: control	Post_partum
X668974_4.1	GSM5768483	disease: control	Post_partum
X678649_1	GSM5768433	disease: control	Befor_12w
X678649_2	GSM5768536	disease: control	W13_20
X678649_3	GSM5768547	disease: control	After_23w
X692077_1	GSM5768452	disease: control	Befor_12w
X692077_2	GSM5768465	disease: control	W13_20
X692077_3	GSM5768590	disease: control	After_23w
X692077_4	GSM5768600	disease: control	Post_partum
X698019_1	GSM5768688	disease: control	Befor_12w
X698019_4	GSM5768690	disease: control	Post_partum
X703998_2	GSM5768525	disease: control	W13_20
X703998_3	GSM5768470	disease: control	After_23w
X703998_3.1	GSM5768480	disease: control	After_23w
X706816_1	GSM5768633	disease: control	Befor_12w
X706816_3	GSM5768646	disease: control	After_23w
X740596_2	GSM5768526	disease: control	W13_20
X740596_3	GSM5768527	disease: control	After_23w
X743122_1	GSM5768650	disease: control	Befor_12w
X743122_3	GSM5768649	disease: control	After_23w
X743122_4	GSM5768652	disease: control	Post_partum
X773477_1	GSM5768699	disease: control	Befor_12w
X773477_2	GSM5768700	disease: control	W13_20
X773477_3	GSM5768701	disease: control	After_23w
X773477_4	GSM5768702	disease: control	Post_partum
X782752_3	GSM5768467	disease: control	After_23w
X782752_4	GSM5768468	disease: control	Post_partum
X783078_1	GSM5768488	disease: control	Befor_12w
X783078_2	GSM5768489	disease: control	W13_20
X783078_4	GSM5768490	disease: control	Post_partum
X786768_1	GSM5768484	disease: control	Befor_12w
X786768_2	GSM5768485	disease: control	W13_20
X786768_3	GSM5768486	disease: control	After_23w
X787693_2	GSM5768706	disease: control	W13_20
X787693_3	GSM5768707	disease: control	After_23w
X792176_1	GSM5768514	disease: control	Befor_12w
X792176_2	GSM5768515	disease: control	W13_20
X792176_4	GSM5768516	disease: control	Post_partum
X825158_1	GSM5768376	disease: control	Befor_12w
X825158_2	GSM5768375	disease: control	W13_20
X825158_3	GSM5768377	disease: control	After_23w
X826701_1	GSM5768653	disease: control	Befor_12w
X826701_3	GSM5768654	disease: control	After_23w
X826701_4	GSM5768322	disease: control	Post_partum
X856650_2	GSM5768491	disease: control	W13_20
X856650_3	GSM5768501	disease: control	After_23w
X856650_3.1	GSM5768513	disease: control	After_23w
X858366_1	GSM5768373	disease: control	Befor_12w
X858366_3	GSM5768374	disease: control	After_23w
X862314_1	GSM5768340	disease: control	Befor_12w
X862314_2	GSM5768341	disease: control	W13_20
X862314_3	GSM5768343	disease: control	After_23w
X862314_4	GSM5768342	disease: control	Post_partum
X872878_1	GSM5768520	disease: control	Befor_12w
X872878_2	GSM5768523	disease: control	W13_20
X872878_3	GSM5768522	disease: control	After_23w
X872878_4	GSM5768524	disease: control	Post_partum
X888980_3	GSM5768721	disease: control	After_23w
X890932_1	GSM5768378	disease: control	Befor_12w
X890932_2	GSM5768380	disease: control	W13_20
X890932_3	GSM5768381	disease: control	After_23w
X896869_1	GSM5768476	disease: control	Befor_12w
X906787_1	GSM5768693	disease: control	Befor_12w
X906787_3	GSM5768694	disease: control	After_23w
X906787_4	GSM5768696	disease: control	Post_partum
X928186_1	GSM5768477	disease: control	Befor_12w
X930841_1	GSM5768350	disease: control	Befor_12w
X930841_2	GSM5768351	disease: control	W13_20
X930841_3	GSM5768352	disease: control	After_23w
X931746_1	GSM5768321	disease: control	Befor_12w
X931746_1.1	GSM5768379	disease: control	Befor_12w
X931746_2	GSM5768391	disease: control	W13_20
X931746_3	GSM5768354	disease: control	After_23w
X939512_2	GSM5768647	disease: control	W13_20
X939512_2.1	GSM5768648	disease: control	W13_20
X939512_3	GSM5768651	disease: control	After_23w
X944838_1	GSM5768319	disease: control	Befor_12w
X944838_2	GSM5768318	disease: control	W13_20
X944838_3	GSM5768328	disease: control	After_23w
X944838_4	GSM5768320	disease: control	Post_partum
X946772_1	GSM5768612	disease: control	Befor_12w
X946772_2	GSM5768623	disease: control	W13_20
X946772_3	GSM5768658	disease: control	After_23w
X946772_4	GSM5768668	disease: control	Post_partum
X947956_1	GSM5768336	disease: control	Befor_12w
X947956_2	GSM5768337	disease: control	W13_20
X947956_3	GSM5768338	disease: control	After_23w
X947956_4	GSM5768339	disease: control	Post_partum
X960203_4	GSM5768717	disease: control	Post_partum
X965096_1	GSM5768492	disease: control	Befor_12w
X965096_3	GSM5768493	disease: control	After_23w
X972839_1	GSM5768498	disease: control	Befor_12w
X972839_2	GSM5768497	disease: control	W13_20
X972839_4	GSM5768499	disease: control	Post_partum
X988719_1	GSM5768509	disease: control	Befor_12w
X988719_2	GSM5768511	disease: control	W13_20
X988719_4	GSM5768512	disease: control	Post_partum
X997717_2	GSM5768389	disease: control	W13_20
X997717_2.1	GSM5768392	disease: control	W13_20
X997717_3	GSM5768393	disease: control	After_23w
X997717_4	GSM5768394	disease: control	Post_partum
