# Supplementary material for: The increased cfRNA of TNFSF4 in peripheral blood at late gestation and preterm labor: its implication as a noninvasive biomarker for premature delivery
Source: Front Immunol. 2023 May 18;14:1154025. doi: 10.3389/fimmu.2023.1154025 (PMC10232964; doi:10.3389/fimmu.2023.1154025)
Supplement: Supplementary Table 3 — The related information and the levels of cfRNA TNFSF4 for the preterm and full-term pregnant women. [file Table_3.csv]

	TNFSF4 expresion	Gestational age of collection	Gestational age of delivery	Group
T_Penn_3	0	27	40	Full-term
T_Penn_8	3	29	39	Full-term
T_Penn_9	14	24	39	Full-term
T_Penn_14	0	24	39	Full-term
T_Penn_16	7	26	40	Full-term
T_Penn_27	1	29	40	Full-term
PT_Penn_15	10	28	29	Preterm
PT_Penn_17	27	26	26	Preterm
PT_Penn_18	21	24	25	Preterm
PT_Penn_24	6	24	26	Preterm
PT_Penn_25	123	23	23	Preterm
PT_Penn_28	0	24	25	Preterm
PT_Penn_4	1	29	30	Preterm
PT_Penn_10	244	26	27	Preterm
