# Supplementary material for: The increased cfRNA of TNFSF4 in peripheral blood at late gestation and preterm labor: its implication as a noninvasive biomarker for premature delivery
Source: Front Immunol. 2023 May 18;14:1154025. doi: 10.3389/fimmu.2023.1154025 (PMC10232964; doi:10.3389/fimmu.2023.1154025)
Supplement: Supplementary Table 4 — The information and the levels of cfRNA TNFSF4 of samples in the amniotic fluid cell-free transcriptome analysis. [file Table_4.csv]

	TNFSF4	Group	Time to delivery
GSM5089725	3.1728749	Delivery within 24h	0ws
GSM5089726	2.384178363	Delivery within 24h	0ws
GSM5089727	2.950807942	Delivery within 24h	0ws
GSM5089728	2.338504054	Delivery within 24h	0ws
GSM5089729	2.606884453	Delivery within 24h	0ws
GSM5089730	3.491505304	Delivery within 24h	0ws
GSM5089731	3.446513339	Delivery within 24h	0ws
GSM5089732	2.761096505	Delivery within 24h	0ws
GSM5089733	2.535377603	Delivery within 24h	0ws
GSM5089743	2.371675847	Delivery atfer 1 week	1ws
GSM5089744	2.364307313	Delivery atfer 1 week	1.6ws
GSM5089745	2.77644751	Delivery atfer 1 week	2.3ws
GSM5089746	2.557148645	Delivery atfer 1 week	3ws
GSM5089747	2.557521441	Delivery atfer 1 week	4ws
GSM5089748	2.647302858	Delivery atfer 1 week	4.3ws
GSM5089749	2.433203367	Delivery atfer 1 week	4.3ws
GSM5089750	2.535691868	Delivery atfer 1 week	4.6ws
GSM5089751	2.578614384	Delivery atfer 1 week	4.7ws
GSM5089752	2.64378935	Delivery atfer 1 week	5ws
GSM5089753	2.580821534	Delivery atfer 1 week	5.6ws
GSM5089754	2.529174174	Delivery atfer 1 week	5.7ws
GSM5089755	2.893258082	Delivery atfer 1 week	6.1ws
GSM5089756	2.586647524	Delivery atfer 1 week	6.2ws
GSM5089757	2.64235902	Delivery atfer 1 week	7.5ws
GSM5089758	2.602418389	Delivery atfer 1 week	8ws
GSM5089759	2.483345613	Delivery atfer 1 week	8.4ws
GSM5089760	2.590622705	Delivery atfer 1 week	8.9ws
GSM5089761	2.620639497	Delivery atfer 1 week	10.1ws
GSM5089762	2.646367048	Delivery atfer 1 week	11.3ws
