# Supplementary material for: The increased cfRNA of TNFSF4 in peripheral blood at late gestation and preterm labor: its implication as a noninvasive biomarker for premature delivery
Source: Front Immunol. 2023 May 18;14:1154025. doi: 10.3389/fimmu.2023.1154025 (PMC10232964; doi:10.3389/fimmu.2023.1154025)
Supplement: Supplementary Table 5 — The targeted genes of the 37 decreased miRNAs across the gestations. [file Table_5.csv]

	database	mature_mirna_acc	mature_mirna_id	target_symbol	target_entrez	target_ensembl	experiment	support_type	pubmed_id	type
1	mirecords	MIMAT0000062	hsa-let-7a-5p	NF2	4771	ENSG00000186575	Western blot//activity assay//Luciferase activity assay		17220301	validated
2	mirecords	MIMAT0000062	hsa-let-7a-5p	NF2	4771	ENSG00000186575	Western blot//activity assay//Luciferase activity assay		17220301	validated
3	mirecords	MIMAT0000062	hsa-let-7a-5p	KRAS	3845	ENSG00000133703			15766527	validated
4	mirecords	MIMAT0000062	hsa-let-7a-5p	KRAS	3845	ENSG00000133703			15766527	validated
5	mirecords	MIMAT0000062	hsa-let-7a-5p	KRAS	3845	ENSG00000133703			15766527	validated
6	mirecords	MIMAT0000062	hsa-let-7a-5p	KRAS	3845	ENSG00000133703			15766527	validated
7	mirecords	MIMAT0000062	hsa-let-7a-5p	KRAS	3845	ENSG00000133703			15766527	validated
8	mirecords	MIMAT0000062	hsa-let-7a-5p	KRAS	3845	ENSG00000133703			15766527	validated
9	mirecords	MIMAT0000062	hsa-let-7a-5p	KRAS	3845	ENSG00000133703			15766527	validated
10	mirecords	MIMAT0000062	hsa-let-7a-5p	KRAS	3845	ENSG00000133703			15766527	validated
11	mirecords	MIMAT0000062	hsa-let-7a-5p	NRAS	4893	ENSG00000213281			15766527	validated
12	mirecords	MIMAT0000062	hsa-let-7a-5p	NRAS	4893	ENSG00000213281			15766527	validated
13	mirecords	MIMAT0000062	hsa-let-7a-5p	NRAS	4893	ENSG00000213281			15766527	validated
14	mirecords	MIMAT0000062	hsa-let-7a-5p	NRAS	4893	ENSG00000213281			15766527	validated
15	mirecords	MIMAT0000062	hsa-let-7a-5p	NRAS	4893	ENSG00000213281			15766527	validated
16	mirecords	MIMAT0000062	hsa-let-7a-5p	NRAS	4893	ENSG00000213281			15766527	validated
17	mirecords	MIMAT0000062	hsa-let-7a-5p	NRAS	4893	ENSG00000213281			15766527	validated
18	mirecords	MIMAT0000062	hsa-let-7a-5p	NRAS	4893	ENSG00000213281			15766527	validated
19	mirecords	MIMAT0000062	hsa-let-7a-5p	NRAS	4893	ENSG00000213281			15766527	validated
20	mirecords	MIMAT0000062	hsa-let-7a-5p	NRAS	4893	ENSG00000213281			15766527	validated
21	mirecords	MIMAT0000062	hsa-let-7a-5p	NRAS	4893	ENSG00000213281			15766527	validated
22	mirecords	MIMAT0000062	hsa-let-7a-5p	NRAS	4893	ENSG00000213281			15766527	validated
23	mirecords	MIMAT0000062	hsa-let-7a-5p	NRAS	4893	ENSG00000213281			15766527	validated
24	mirecords	MIMAT0000062	hsa-let-7a-5p	NRAS	4893	ENSG00000213281			15766527	validated
25	mirecords	MIMAT0000062	hsa-let-7a-5p	NRAS	4893	ENSG00000213281			15766527	validated
26	mirecords	MIMAT0000062	hsa-let-7a-5p	NRAS	4893	ENSG00000213281			15766527	validated
27	mirecords	MIMAT0000062	hsa-let-7a-5p	NRAS	4893	ENSG00000213281			15766527	validated
28	mirecords	MIMAT0000062	hsa-let-7a-5p	NRAS	4893	ENSG00000213281			15766527	validated
29	mirecords	MIMAT0002867	hsa-miR-520h	VEGFA	7422	ENSG00000112715	ELISA//activity assay//Luciferase activity assay		18320040	validated
30	mirecords	MIMAT0002858	hsa-miR-520g-3p	VEGFA	7422	ENSG00000112715	ELISA//activity assay//Luciferase activity assay		18320040	validated
31	mirecords	MIMAT0000095	hsa-miR-96-5p	HTR1B	3351	ENSG00000135312			18283276	validated
32	mirecords	MIMAT0002867	hsa-miR-520h	ABCG2	9429	ENSG00000118777			18189265	validated
33	mirecords	MIMAT0000062	hsa-let-7a-5p	TRIM71	131405	ENSG00000206557	real time RT-PCR//Luciferase-real time PCR		17890240	validated
34	mirecords	MIMAT0000062	hsa-let-7a-5p	TRIM71	131405	ENSG00000206557	real time RT-PCR//Luciferase-real time PCR		17890240	validated
35	mirecords	MIMAT0000062	hsa-let-7a-5p	HMGA2	8091	ENSG00000149948	Western blot		17600087	validated
36	mirecords	MIMAT0000062	hsa-let-7a-5p	HMGA2	8091	ENSG00000149948	Western blot		17600087	validated
37	mirecords	MIMAT0000062	hsa-let-7a-5p	HMGA2	8091	ENSG00000149948	Western blot		17600087	validated
38	mirecords	MIMAT0000062	hsa-let-7a-5p	HMGA2	8091	ENSG00000149948	Western blot		17600087	validated
39	mirecords	MIMAT0000062	hsa-let-7a-5p	HMGA2	8091	ENSG00000149948	Western blot		17600087	validated
40	mirecords	MIMAT0000062	hsa-let-7a-5p	HMGA2	8091	ENSG00000149948	Western blot		17600087	validated
41	mirecords	MIMAT0000062	hsa-let-7a-5p	HMGA2	8091	ENSG00000149948	Western blot		17600087	validated
42	mirecords	MIMAT0000095	hsa-miR-96-5p	ADCY6	112	ENSG00000174233			17597072	validated
43	mirecords	MIMAT0000095	hsa-miR-96-5p	ADCY6	112	ENSG00000174233			17597072	validated
44	mirecords	MIMAT0000095	hsa-miR-96-5p	ADCY6	112	ENSG00000174233			17597072	validated
45	mirecords	MIMAT0000095	hsa-miR-96-5p	ADCY6	112	ENSG00000174233			17597072	validated
46	mirecords	MIMAT0000095	hsa-miR-96-5p	ADCY6	112	ENSG00000174233			17597072	validated
47	mirecords	MIMAT0000095	hsa-miR-96-5p	ADCY6	112	ENSG00000174233			17597072	validated
48	mirecords	MIMAT0000095	hsa-miR-96-5p	MITF	4286	ENSG00000187098			17597072	validated
49	mirecords	MIMAT0000095	hsa-miR-96-5p	MITF	4286	ENSG00000187098			17597072	validated
50	mirecords	MIMAT0000095	hsa-miR-96-5p	MITF	4286	ENSG00000187098			17597072	validated
51	mirecords	MIMAT0000095	hsa-miR-96-5p	MITF	4286	ENSG00000187098			17597072	validated
52	mirecords	MIMAT0000062	hsa-let-7a-5p	RAVER2	55225	ENSG00000162437			17637574	validated
53	mirecords	MIMAT0000062	hsa-let-7a-5p	LIN28		ENSG00000131914			16495412	validated
54	mirecords	MIMAT0000062	hsa-let-7a-5p	CASP3	836	ENSG00000164305	Western blot		18758960	validated
55	mirecords	MIMAT0000062	hsa-let-7a-5p	DICER1	23405	ENSG00000100697	Western blot//Luciferase activity assay		18700235	validated
56	mirecords	MIMAT0000062	hsa-let-7a-5p	DICER1	23405	ENSG00000100697	Western blot//Luciferase activity assay		18700235	validated
57	mirecords	MIMAT0000062	hsa-let-7a-5p	PRDM1	639	ENSG00000057657	Luciferase activity assay		18583325	validated
58	mirecords	MIMAT0000062	hsa-let-7a-5p	ITGB3	3690	ENSG00000259207			18679415	validated
59	mirecords	MIMAT0003301	hsa-miR-33b-5p	ABCA1	19	ENSG00000165029	Western blot//Luciferase activity assay		20466882	validated
60	mirecords	MIMAT0000062	hsa-let-7a-5p	EIF2C4		ENSG00000134698			20144220	validated
61	mirecords	MIMAT0000095	hsa-miR-96-5p	FOXO1	2308	ENSG00000150907	Western blot		20028871	validated
62	mirecords	MIMAT0000062	hsa-let-7a-5p	HRAS	3265	ENSG00000174775	Western blot		20005451	validated
63	mirecords	MIMAT0000062	hsa-let-7a-5p	ACP1	52	ENSG00000143727			19939273	validated
64	mirecords	MIMAT0000062	hsa-let-7a-5p	DAD1	1603	ENSG00000129562			19939273	validated
65	mirecords	MIMAT0000062	hsa-let-7a-5p	EIF3S1		ENSG00000104131			19939273	validated
66	mirecords	MIMAT0000062	hsa-let-7a-5p	MED28	80306	ENSG00000118579			19939273	validated
67	mirecords	MIMAT0000062	hsa-let-7a-5p	RTCD1		ENSG00000137996			19939273	validated
68	mirecords	MIMAT0000062	hsa-let-7a-5p	SMOX	54498	ENSG00000088826			19939273	validated
69	mirecords	MIMAT0000095	hsa-miR-96-5p	IRS1	3667	ENSG00000169047	Western blot		19502786	validated
70	mirecords	MIMAT0000095	hsa-miR-96-5p	AQP5	362	ENSG00000161798	Luciferase activity assay		19363479	validated
71	mirecords	MIMAT0000095	hsa-miR-96-5p	CELSR2	1952	ENSG00000143126	Luciferase activity assay		19363479	validated
72	mirecords	MIMAT0000095	hsa-miR-96-5p	ODF2	4957	ENSG00000136811	Luciferase activity assay		19363479	validated
73	mirecords	MIMAT0000095	hsa-miR-96-5p	MYRIP	25924	ENSG00000170011	Luciferase activity assay		19363479	validated
74	mirecords	MIMAT0000095	hsa-miR-96-5p	RYK	6259	ENSG00000163785	Luciferase activity assay		19363479	validated
75	mirecords	MIMAT0000062	hsa-let-7a-5p	MOR			Western blot		20668208	validated
76	mirecords	MIMAT0003879	hsa-miR-758-3p	ABCA1	19	ENSG00000165029	Luciferase activity assay		21885853	validated
77	mirecords	MIMAT0003879	hsa-miR-758-3p	ABCA1	19	ENSG00000165029	Luciferase activity assay		21885853	validated
78	mirecords	MIMAT0003879	hsa-miR-758-3p	SLC38A1	81539	ENSG00000111371			21885853	validated
79	mirecords	MIMAT0003879	hsa-miR-758-3p	EPHA7	2045	ENSG00000135333			21885853	validated
80	mirecords	MIMAT0003879	hsa-miR-758-3p	Mytl1					21885853	validated
81	mirecords	MIMAT0000062	hsa-let-7a-5p	NIRF			Western blot		22018986	validated
82	mirtarbase	MIMAT0004679	hsa-miR-296-3p	AARS1	16	ENSG00000090861	CLASH	Functional MTI (Weak)	23622248	validated
83	mirtarbase	MIMAT0003301	hsa-miR-33b-5p	ABCA1	19	ENSG00000165029	Luciferase reporter assay	Functional MTI	20466882	validated
84	mirtarbase	MIMAT0002853	hsa-miR-519d-3p	ABCA1	19	ENSG00000165029	HITS-CLIP	Functional MTI (Weak)	22473208	validated
85	mirtarbase	MIMAT0027525	hsa-miR-6812-3p	ABCF1	23	ENSG00000206490	PAR-CLIP	Functional MTI (Weak)	22012620	validated
86	mirtarbase	MIMAT0027525	hsa-miR-6812-3p	ABCF1	23	ENSG00000236149	PAR-CLIP	Functional MTI (Weak)	22012620	validated
87	mirtarbase	MIMAT0027525	hsa-miR-6812-3p	ABCF1	23	ENSG00000236342	PAR-CLIP	Functional MTI (Weak)	22012620	validated
88	mirtarbase	MIMAT0027525	hsa-miR-6812-3p	ABCF1	23	ENSG00000204574	PAR-CLIP	Functional MTI (Weak)	22012620	validated
89	mirtarbase	MIMAT0027525	hsa-miR-6812-3p	ABCF1	23	ENSG00000225989	PAR-CLIP	Functional MTI (Weak)	22012620	validated
90	mirtarbase	MIMAT0027525	hsa-miR-6812-3p	ABCF1	23	ENSG00000232169	PAR-CLIP	Functional MTI (Weak)	22012620	validated
91	mirtarbase	MIMAT0027525	hsa-miR-6812-3p	ABCF1	23	ENSG00000231129	PAR-CLIP	Functional MTI (Weak)	22012620	validated
92	mirtarbase	MIMAT0027525	hsa-miR-6812-3p	ABCF1	23	ENSG00000206490	HITS-CLIP	Functional MTI (Weak)	21572407	validated
93	mirtarbase	MIMAT0027525	hsa-miR-6812-3p	ABCF1	23	ENSG00000236149	HITS-CLIP	Functional MTI (Weak)	21572407	validated
94	mirtarbase	MIMAT0027525	hsa-miR-6812-3p	ABCF1	23	ENSG00000236342	HITS-CLIP	Functional MTI (Weak)	21572407	validated
95	mirtarbase	MIMAT0027525	hsa-miR-6812-3p	ABCF1	23	ENSG00000204574	HITS-CLIP	Functional MTI (Weak)	21572407	validated
96	mirtarbase	MIMAT0027525	hsa-miR-6812-3p	ABCF1	23	ENSG00000225989	HITS-CLIP	Functional MTI (Weak)	21572407	validated
97	mirtarbase	MIMAT0027525	hsa-miR-6812-3p	ABCF1	23	ENSG00000232169	HITS-CLIP	Functional MTI (Weak)	21572407	validated
98	mirtarbase	MIMAT0027525	hsa-miR-6812-3p	ABCF1	23	ENSG00000231129	HITS-CLIP	Functional MTI (Weak)	21572407	validated
99	mirtarbase	MIMAT0002806	hsa-miR-490-3p	ABL2	27	ENSG00000143322	PAR-CLIP	Functional MTI (Weak)	21572407	validated
100	mirtarbase	MIMAT0016890	hsa-miR-4261	ACACA	31	ENSG00000275176	PAR-CLIP	Functional MTI (Weak)	26701625	validated
101	mirtarbase	MIMAT0016890	hsa-miR-4261	ACACA	31	ENSG00000278540	PAR-CLIP	Functional MTI (Weak)	26701625	validated
102	mirtarbase	MIMAT0004920	hsa-miR-541-3p	ACACA	31	ENSG00000275176	PAR-CLIP	Functional MTI (Weak)	26701625	validated
103	mirtarbase	MIMAT0004920	hsa-miR-541-3p	ACACA	31	ENSG00000278540	PAR-CLIP	Functional MTI (Weak)	26701625	validated
104	mirtarbase	MIMAT0004920	hsa-miR-541-3p	ACADL	33	ENSG00000115361	PAR-CLIP	Functional MTI (Weak)	23592263	validated
105	mirtarbase	MIMAT0002853	hsa-miR-519d-3p	ACADSB	36	ENSG00000196177	HITS-CLIP	Functional MTI (Weak)	22473208	validated
106	mirtarbase	MIMAT0002867	hsa-miR-520h	ACOX1	51	ENSG00000161533	HITS-CLIP	Functional MTI (Weak)	19536157	validated
107	mirtarbase	MIMAT0002858	hsa-miR-520g-3p	ACOX1	51	ENSG00000161533	HITS-CLIP	Functional MTI (Weak)	19536157	validated
108	mirtarbase	MIMAT0002853	hsa-miR-519d-3p	ACOX1	51	ENSG00000161533	HITS-CLIP	Functional MTI (Weak)	19536157	validated
109	mirtarbase	MIMAT0019036	hsa-miR-4500	ACTA1	58	ENSG00000143632	PAR-CLIP	Functional MTI (Weak)	21572407	validated
110	mirtarbase	MIMAT0000062	hsa-let-7a-5p	ACTA1	58	ENSG00000143632	PAR-CLIP	Functional MTI (Weak)	21572407	validated
111	mirtarbase	MIMAT0000062	hsa-let-7a-5p	ACTB	60	ENSG00000075624	CLASH	Functional MTI (Weak)	23622248	validated
112	mirtarbase	MIMAT0002867	hsa-miR-520h	ACTB	60	ENSG00000075624	PAR-CLIP	Functional MTI (Weak)	23592263	validated
113	mirtarbase	MIMAT0002867	hsa-miR-520h	ACTB	60	ENSG00000075624	PAR-CLIP	Functional MTI (Weak)	21572407	validated
114	mirtarbase	MIMAT0002858	hsa-miR-520g-3p	ACTB	60	ENSG00000075624	PAR-CLIP	Functional MTI (Weak)	23592263	validated
115	mirtarbase	MIMAT0002858	hsa-miR-520g-3p	ACTB	60	ENSG00000075624	PAR-CLIP	Functional MTI (Weak)	21572407	validated
116	mirtarbase	MIMAT0003301	hsa-miR-33b-5p	ACTB	60	ENSG00000075624	PAR-CLIP	Functional MTI (Weak)	20371350	validated
117	mirtarbase	MIMAT0022488	hsa-miR-5695	ACTC1	70	ENSG00000159251	HITS-CLIP	Functional MTI (Weak)	27418678	validated
118	mirtarbase	MIMAT0015078	hsa-miR-3194-5p	ACTG1	71	ENSG00000184009	PAR-CLIP	Functional MTI (Weak)	26701625	validated
119	mirtarbase	MIMAT0004679	hsa-miR-296-3p	ACTN4	81	ENSG00000130402	CLASH	Functional MTI (Weak)	23622248	validated
120	mirtarbase	MIMAT0004679	hsa-miR-296-3p	ACTN4	81	ENSG00000282844	CLASH	Functional MTI (Weak)	23622248	validated
121	mirtarbase	MIMAT0000095	hsa-miR-96-5p	ACTN4	81	ENSG00000130402	CLASH	Functional MTI (Weak)	23622248	validated
122	mirtarbase	MIMAT0000095	hsa-miR-96-5p	ACTN4	81	ENSG00000282844	CLASH	Functional MTI (Weak)	23622248	validated
123	mirtarbase	MIMAT0005875	hsa-miR-548j-5p	ACTN4	81	ENSG00000130402	PAR-CLIP	Functional MTI (Weak)	23446348	validated
124	mirtarbase	MIMAT0005875	hsa-miR-548j-5p	ACTN4	81	ENSG00000282844	PAR-CLIP	Functional MTI (Weak)	23446348	validated
125	mirtarbase	MIMAT0005875	hsa-miR-548j-5p	ACTN4	81	ENSG00000130402	PAR-CLIP	Functional MTI (Weak)	21572407	validated
126	mirtarbase	MIMAT0005875	hsa-miR-548j-5p	ACTN4	81	ENSG00000282844	PAR-CLIP	Functional MTI (Weak)	21572407	validated
127	mirtarbase	MIMAT0005875	hsa-miR-548j-5p	ACTN4	81	ENSG00000130402	PAR-CLIP	Functional MTI (Weak)	20371350	validated
128	mirtarbase	MIMAT0005875	hsa-miR-548j-5p	ACTN4	81	ENSG00000282844	PAR-CLIP	Functional MTI (Weak)	20371350	validated
129	mirtarbase	MIMAT0021037	hsa-miR-548ap-5p	ACTN4	81	ENSG00000130402	PAR-CLIP	Functional MTI (Weak)	23446348	validated
130	mirtarbase	MIMAT0021037	hsa-miR-548ap-5p	ACTN4	81	ENSG00000282844	PAR-CLIP	Functional MTI (Weak)	23446348	validated
131	mirtarbase	MIMAT0021037	hsa-miR-548ap-5p	ACTN4	81	ENSG00000130402	PAR-CLIP	Functional MTI (Weak)	21572407	validated
132	mirtarbase	MIMAT0021037	hsa-miR-548ap-5p	ACTN4	81	ENSG00000282844	PAR-CLIP	Functional MTI (Weak)	21572407	validated
133	mirtarbase	MIMAT0021037	hsa-miR-548ap-5p	ACTN4	81	ENSG00000130402	PAR-CLIP	Functional MTI (Weak)	20371350	validated
134	mirtarbase	MIMAT0021037	hsa-miR-548ap-5p	ACTN4	81	ENSG00000282844	PAR-CLIP	Functional MTI (Weak)	20371350	validated
135	mirtarbase	MIMAT0000062	hsa-let-7a-5p	ACVR1B	91	ENSG00000135503	CLASH	Functional MTI (Weak)	23622248	validated
136	mirtarbase	MIMAT0002853	hsa-miR-519d-3p	ACVR1B	91	ENSG00000135503	PAR-CLIP	Functional MTI (Weak)	23446348	validated
137	mirtarbase	MIMAT0002853	hsa-miR-519d-3p	ACVR1B	91	ENSG00000135503	PAR-CLIP	Functional MTI (Weak)	21572407	validated
138	mirtarbase	MIMAT0002853	hsa-miR-519d-3p	ACVR1B	91	ENSG00000135503	PAR-CLIP	Functional MTI (Weak)	20371350	validated
139	mirtarbase	MIMAT0002853	hsa-miR-519d-3p	ACVR1B	91	ENSG00000135503	PAR-CLIP	Functional MTI (Weak)	26701625	validated
140	mirtarbase	MIMAT0018973	hsa-miR-4451	ACVR2B	93	ENSG00000114739	PAR-CLIP	Functional MTI (Weak)	21572407	validated
141	mirtarbase	MIMAT0004785	hsa-miR-545-5p	ACVR2B	93	ENSG00000114739	PAR-CLIP	Functional MTI (Weak)	22012620	validated
142	mirtarbase	MIMAT0004785	hsa-miR-545-5p	ACVR2B	93	ENSG00000114739	PAR-CLIP	Functional MTI (Weak)	20371350	validated
143	mirtarbase	MIMAT0004785	hsa-miR-545-5p	ACVR2B	93	ENSG00000114739	PAR-CLIP	Functional MTI (Weak)	26701625	validated
144	mirtarbase	MIMAT0004785	hsa-miR-545-5p	ACVR2B	93	ENSG00000114739	PAR-CLIP	Functional MTI (Weak)	27292025	validated
145	mirtarbase	MIMAT0000095	hsa-miR-96-5p	ACY1	95	ENSG00000243989	HITS-CLIP	Functional MTI (Weak)	23313552	validated
146	mirtarbase	MIMAT0002853	hsa-miR-519d-3p	ADAR	103	ENSG00000160710	PAR-CLIP	Functional MTI (Weak)	23592263	validated
147	mirtarbase	MIMAT0002853	hsa-miR-519d-3p	ADAR	103	ENSG00000160710	PAR-CLIP	Functional MTI (Weak)	21572407	validated
148	mirtarbase	MIMAT0000095	hsa-miR-96-5p	ADCY6	112	ENSG00000174233	Luciferase reporter assay	Functional MTI	17597072	validated
149	mirtarbase	MIMAT0000095	hsa-miR-96-5p	ADCY6	112	ENSG00000174233	Sequencing	Functional MTI (Weak)	20371350	validated
150	mirtarbase	MIMAT0003301	hsa-miR-33b-5p	ADCY9	115	ENSG00000162104	CLASH	Functional MTI (Weak)	23622248	validated
151	mirtarbase	MIMAT0002853	hsa-miR-519d-3p	ADD1	118	ENSG00000087274	HITS-CLIP	Functional MTI (Weak)	22473208	validated
152	mirtarbase	MIMAT0018973	hsa-miR-4451	ADH5	128	ENSG00000197894	HITS-CLIP	Functional MTI (Weak)	23313552	validated
153	mirtarbase	MIMAT0018973	hsa-miR-4451	ADH5	128	ENSG00000197894	PAR-CLIP	Functional MTI (Weak)	26701625	validated
154	mirtarbase	MIMAT0018973	hsa-miR-4451	ADH5	128	ENSG00000197894	PAR-CLIP	Functional MTI (Weak)	27292025	validated
155	mirtarbase	MIMAT0019036	hsa-miR-4500	ADH5	128	ENSG00000197894	HITS-CLIP	Functional MTI (Weak)	23313552	validated
156	mirtarbase	MIMAT0019036	hsa-miR-4500	ADH5	128	ENSG00000197894	PAR-CLIP	Functional MTI (Weak)	26701625	validated
157	mirtarbase	MIMAT0019036	hsa-miR-4500	ADH5	128	ENSG00000197894	PAR-CLIP	Functional MTI (Weak)	27292025	validated
158	mirtarbase	MIMAT0000062	hsa-let-7a-5p	ADH5	128	ENSG00000197894	HITS-CLIP	Functional MTI (Weak)	23313552	validated
159	mirtarbase	MIMAT0000062	hsa-let-7a-5p	ADH5	128	ENSG00000197894	PAR-CLIP	Functional MTI (Weak)	26701625	validated
160	mirtarbase	MIMAT0000062	hsa-let-7a-5p	ADH5	128	ENSG00000197894	PAR-CLIP	Functional MTI (Weak)	27292025	validated
161	mirtarbase	MIMAT0004920	hsa-miR-541-3p	ADM	133	ENSG00000148926	PAR-CLIP	Functional MTI (Weak)	21572407	validated
162	mirtarbase	MIMAT0004785	hsa-miR-545-5p	ADORA2B	136	ENSG00000170425	PAR-CLIP	Functional MTI (Weak)	21572407	validated
163	mirtarbase	MIMAT0018973	hsa-miR-4451	PARP1	142	ENSG00000143799	PAR-CLIP	Functional MTI (Weak)	21572407	validated
164	mirtarbase	MIMAT0000062	hsa-let-7a-5p	PARP1	142	ENSG00000143799	Luciferase reporter assay//qRT-PCR//Western blot	Functional MTI	28031413	validated
165	mirtarbase	MIMAT0027454	hsa-miR-6777-5p	ADRA2B	151	ENSG00000274286	HITS-CLIP	Functional MTI (Weak)	19536157	validated
166	mirtarbase	MIMAT0002853	hsa-miR-519d-3p	GRK3	157	ENSG00000100077	HITS-CLIP	Functional MTI (Weak)	23824327	validated
167	mirtarbase	MIMAT0002853	hsa-miR-519d-3p	GRK3	157	ENSG00000100077	HITS-CLIP	Functional MTI (Weak)	27418678	validated
168	mirtarbase	MIMAT0002867	hsa-miR-520h	GRK3	157	ENSG00000100077	HITS-CLIP	Functional MTI (Weak)	23824327	validated
169	mirtarbase	MIMAT0002867	hsa-miR-520h	GRK3	157	ENSG00000100077	HITS-CLIP	Functional MTI (Weak)	27418678	validated
170	mirtarbase	MIMAT0002858	hsa-miR-520g-3p	GRK3	157	ENSG00000100077	HITS-CLIP	Functional MTI (Weak)	23824327	validated
171	mirtarbase	MIMAT0002858	hsa-miR-520g-3p	GRK3	157	ENSG00000100077	HITS-CLIP	Functional MTI (Weak)	27418678	validated
172	mirtarbase	MIMAT0000062	hsa-let-7a-5p	ADSL	158	ENSG00000239900	CLASH	Functional MTI (Weak)	23622248	validated
173	mirtarbase	MIMAT0000095	hsa-miR-96-5p	ADSS2	159	ENSG00000035687	Sequencing	Functional MTI (Weak)	20371350	validated
174	mirtarbase	MIMAT0004785	hsa-miR-545-5p	AP1G1	164	ENSG00000166747	PAR-CLIP	Functional MTI (Weak)	23592263	validated
175	mirtarbase	MIMAT0002853	hsa-miR-519d-3p	AP1G1	164	ENSG00000166747	HITS-CLIP	Functional MTI (Weak)	22473208	validated
176	mirtarbase	MIMAT0015078	hsa-miR-3194-5p	AP1G1	164	ENSG00000166747	PAR-CLIP	Functional MTI (Weak)	27292025	validated
177	mirtarbase	MIMAT0018973	hsa-miR-4451	AHR	196	ENSG00000106546	PAR-CLIP	Functional MTI (Weak)	23592263	validated
178	mirtarbase	MIMAT0019036	hsa-miR-4500	AHR	196	ENSG00000106546	PAR-CLIP	Functional MTI (Weak)	23592263	validated
179	mirtarbase	MIMAT0000062	hsa-let-7a-5p	AHR	196	ENSG00000106546	PAR-CLIP	Functional MTI (Weak)	23592263	validated
180	mirtarbase	MIMAT0004785	hsa-miR-545-5p	AHR	196	ENSG00000106546	PAR-CLIP	Functional MTI (Weak)	23592263	validated
181	mirtarbase	MIMAT0027616	hsa-miR-6858-5p	AK2	204	ENSG00000004455	PAR-CLIP	Functional MTI (Weak)	23592263	validated
182	mirtarbase	MIMAT0019036	hsa-miR-4500	AK4	205	ENSG00000162433	PAR-CLIP	Functional MTI (Weak)	23446348	validated
183	mirtarbase	MIMAT0019036	hsa-miR-4500	AK4	205	ENSG00000162433	PAR-CLIP	Functional MTI (Weak)	20371350	validated
184	mirtarbase	MIMAT0000062	hsa-let-7a-5p	AK4	205	ENSG00000162433	PAR-CLIP	Functional MTI (Weak)	23446348	validated
185	mirtarbase	MIMAT0000062	hsa-let-7a-5p	AK4	205	ENSG00000162433	PAR-CLIP	Functional MTI (Weak)	20371350	validated
186	mirtarbase	MIMAT0000095	hsa-miR-96-5p	ABCD1	215	ENSG00000101986	Microarray	Functional MTI (Weak)	23807165	validated
187	mirtarbase	MIMAT0027616	hsa-miR-6858-5p	ALDH1A3	220	ENSG00000184254	HITS-CLIP	Functional MTI (Weak)	19536157	validated
188	mirtarbase	MIMAT0005945	hsa-miR-1255b-5p	ALDH3B1	221	ENSG00000006534	PAR-CLIP	Functional MTI (Weak)	23592263	validated
189	mirtarbase	MIMAT0002853	hsa-miR-519d-3p	ALDH9A1	223	ENSG00000143149	HITS-CLIP	Functional MTI (Weak)	22473208	validated
190	mirtarbase	MIMAT0030987	hsa-miR-8060	ALDH9A1	223	ENSG00000143149	PAR-CLIP	Functional MTI (Weak)	26701625	validated
191	mirtarbase	MIMAT0027525	hsa-miR-6812-3p	ALDOA	226	ENSG00000149925	HITS-CLIP	Functional MTI (Weak)	23824327	validated
192	mirtarbase	MIMAT0027638	hsa-miR-6869-5p	ALDOA	226	ENSG00000149925	HITS-CLIP	Functional MTI (Weak)	23824327	validated
193	mirtarbase	MIMAT0027638	hsa-miR-6869-5p	ALDOA	226	ENSG00000149925	PAR-CLIP	Functional MTI (Weak)	27292025	validated
194	mirtarbase	MIMAT0000095	hsa-miR-96-5p	ALK	238	ENSG00000171094	Luciferase reporter assay//qRT-PCR//Western blot	Functional MTI	22414602	validated
195	mirtarbase	MIMAT0018973	hsa-miR-4451	AMD1	262	ENSG00000123505	HITS-CLIP	Functional MTI (Weak)	23313552	validated
196	mirtarbase	MIMAT0019036	hsa-miR-4500	AMD1	262	ENSG00000123505	HITS-CLIP	Functional MTI (Weak)	23313552	validated
197	mirtarbase	MIMAT0000062	hsa-let-7a-5p	AMD1	262	ENSG00000123505	HITS-CLIP	Functional MTI (Weak)	23313552	validated
198	mirtarbase	MIMAT0000062	hsa-let-7a-5p	AMPD2	271	ENSG00000116337	CLASH	Functional MTI (Weak)	23622248	validated
199	mirtarbase	MIMAT0027525	hsa-miR-6812-3p	ANG	283	ENSG00000214274	HITS-CLIP	Functional MTI (Weak)	24906430	validated
200	mirtarbase	MIMAT0003311	hsa-miR-641	ANK1	286	ENSG00000029534	HITS-CLIP	Functional MTI (Weak)	19536157	validated
201	mirtarbase	MIMAT0015032	hsa-miR-3158-3p	ANXA11	311	ENSG00000122359	PAR-CLIP	Functional MTI (Weak)	22012620	validated
202	mirtarbase	MIMAT0000062	hsa-let-7a-5p	AOC2	314	ENSG00000131480	CLASH	Functional MTI (Weak)	23622248	validated
203	mirtarbase	MIMAT0027616	hsa-miR-6858-5p	APBB2	323	ENSG00000163697	PAR-CLIP	Functional MTI (Weak)	22100165	validated
204	mirtarbase	MIMAT0002867	hsa-miR-520h	APEX1	328	ENSG00000100823	PAR-CLIP	Functional MTI (Weak)	23592263	validated
205	mirtarbase	MIMAT0002867	hsa-miR-520h	APEX1	328	ENSG00000100823	PAR-CLIP	Functional MTI (Weak)	26701625	validated
206	mirtarbase	MIMAT0002858	hsa-miR-520g-3p	APEX1	328	ENSG00000100823	PAR-CLIP	Functional MTI (Weak)	23592263	validated
207	mirtarbase	MIMAT0002858	hsa-miR-520g-3p	APEX1	328	ENSG00000100823	PAR-CLIP	Functional MTI (Weak)	26701625	validated
208	mirtarbase	MIMAT0000095	hsa-miR-96-5p	XIAP	331	ENSG00000101966	Sequencing	Functional MTI (Weak)	20371350	validated
209	mirtarbase	MIMAT0002853	hsa-miR-519d-3p	XIAP	331	ENSG00000101966	PAR-CLIP	Functional MTI (Weak)	21572407	validated
210	mirtarbase	MIMAT0003301	hsa-miR-33b-5p	XIAP	331	ENSG00000101966	HITS-CLIP	Functional MTI (Weak)	23824327	validated
211	mirtarbase	MIMAT0003301	hsa-miR-33b-5p	XIAP	331	ENSG00000101966	Luciferase reporter assay//qRT-PCR//Western blot	Functional MTI	27456358	validated
212	mirtarbase	MIMAT0005875	hsa-miR-548j-5p	XIAP	331	ENSG00000101966	PAR-CLIP	Functional MTI (Weak)	21572407	validated
213	mirtarbase	MIMAT0005875	hsa-miR-548j-5p	XIAP	331	ENSG00000101966	PAR-CLIP	Functional MTI (Weak)	20371350	validated
214	mirtarbase	MIMAT0021037	hsa-miR-548ap-5p	XIAP	331	ENSG00000101966	PAR-CLIP	Functional MTI (Weak)	21572407	validated
215	mirtarbase	MIMAT0021037	hsa-miR-548ap-5p	XIAP	331	ENSG00000101966	PAR-CLIP	Functional MTI (Weak)	20371350	validated
216	mirtarbase	MIMAT0019936	hsa-miR-4778-5p	BIRC5	332	ENSG00000089685	PAR-CLIP	Functional MTI (Weak)	20371350	validated
217	mirtarbase	MIMAT0003150	hsa-miR-455-5p	APLP2	334	ENSG00000084234	PAR-CLIP	Functional MTI (Weak)	26701625	validated
218	mirtarbase	MIMAT0027638	hsa-miR-6869-5p	APOA1	335	ENSG00000118137	PAR-CLIP	Functional MTI (Weak)	22100165	validated
219	mirtarbase	MIMAT0027638	hsa-miR-6869-5p	APOB	338	ENSG00000084674	HITS-CLIP	Functional MTI (Weak)	23824327	validated
220	mirtarbase	MIMAT0002867	hsa-miR-520h	APOH	350	ENSG00000091583	HITS-CLIP	Functional MTI (Weak)	23824327	validated
221	mirtarbase	MIMAT0002858	hsa-miR-520g-3p	APOH	350	ENSG00000091583	HITS-CLIP	Functional MTI (Weak)	23824327	validated
222	mirtarbase	MIMAT0002853	hsa-miR-519d-3p	APOH	350	ENSG00000091583	HITS-CLIP	Functional MTI (Weak)	23824327	validated
223	mirtarbase	MIMAT0000062	hsa-let-7a-5p	APP	351	ENSG00000142192	Luciferase reporter assay	Non-Functional MTI	19110058	validated
224	mirtarbase	MIMAT0004785	hsa-miR-545-5p	APP	351	ENSG00000142192	PAR-CLIP	Functional MTI (Weak)	21572407	validated
225	mirtarbase	MIMAT0004679	hsa-miR-296-3p	SHROOM2	357	ENSG00000146950	CLASH	Functional MTI (Weak)	23622248	validated
226	mirtarbase	MIMAT0027638	hsa-miR-6869-5p	AQP3	360	ENSG00000165272	HITS-CLIP	Functional MTI (Weak)	23313552	validated
227	mirtarbase	MIMAT0005875	hsa-miR-548j-5p	AQP3	360	ENSG00000165272	HITS-CLIP	Functional MTI (Weak)	23313552	validated
228	mirtarbase	MIMAT0021037	hsa-miR-548ap-5p	AQP3	360	ENSG00000165272	HITS-CLIP	Functional MTI (Weak)	23313552	validated
229	mirtarbase	MIMAT0000062	hsa-let-7a-5p	AQP6	363	ENSG00000086159	PAR-CLIP	Functional MTI (Weak)	27292025	validated
230	mirtarbase	MIMAT0018973	hsa-miR-4451	AQP6	363	ENSG00000086159	PAR-CLIP	Functional MTI (Weak)	27292025	validated
231	mirtarbase	MIMAT0019036	hsa-miR-4500	AQP6	363	ENSG00000086159	PAR-CLIP	Functional MTI (Weak)	27292025	validated
232	mirtarbase	MIMAT0004920	hsa-miR-541-3p	ABCC6	368	ENSG00000091262	PAR-CLIP	Functional MTI (Weak)	23592263	validated
233	mirtarbase	MIMAT0004920	hsa-miR-541-3p	ABCC6	368	ENSG00000275331	PAR-CLIP	Functional MTI (Weak)	23592263	validated
234	mirtarbase	MIMAT0004920	hsa-miR-541-3p	ABCC6	368	ENSG00000091262	PAR-CLIP	Functional MTI (Weak)	20371350	validated
235	mirtarbase	MIMAT0004920	hsa-miR-541-3p	ABCC6	368	ENSG00000275331	PAR-CLIP	Functional MTI (Weak)	20371350	validated
236	mirtarbase	MIMAT0002853	hsa-miR-519d-3p	ARCN1	372	ENSG00000095139	HITS-CLIP	Functional MTI (Weak)	22473208	validated
237	mirtarbase	MIMAT0003150	hsa-miR-455-5p	TRIM23	373	ENSG00000113595	CLASH	Functional MTI (Weak)	23622248	validated
238	mirtarbase	MIMAT0004679	hsa-miR-296-3p	ARF1	375	ENSG00000143761	CLASH	Functional MTI (Weak)	23622248	validated
239	mirtarbase	MIMAT0016890	hsa-miR-4261	ARF1	375	ENSG00000143761	PAR-CLIP	Functional MTI (Weak)	21572407	validated
240	mirtarbase	MIMAT0016890	hsa-miR-4261	ARF1	375	ENSG00000143761	PAR-CLIP	Functional MTI (Weak)	20371350	validated
241	mirtarbase	MIMAT0022488	hsa-miR-5695	ARL4D	379	ENSG00000175906	HITS-CLIP	Functional MTI (Weak)	19536157	validated
242	mirtarbase	MIMAT0030987	hsa-miR-8060	ARF6	382	ENSG00000165527	PAR-CLIP	Functional MTI (Weak)	21572407	validated
243	mirtarbase	MIMAT0000062	hsa-let-7a-5p	ARG2	384	ENSG00000081181	Flow//Luciferase reporter assay//qRT-PCR//Western blot	Functional MTI	26989813	validated
244	mirtarbase	MIMAT0002806	hsa-miR-490-3p	RHOA	387	ENSG00000067560	Immunohistochemistry//Luciferase reporter assay//Western blot	Functional MTI	27524906	validated
245	mirtarbase	MIMAT0004920	hsa-miR-541-3p	RHOA	387	ENSG00000067560	PAR-CLIP	Functional MTI (Weak)	26701625	validated
246	mirtarbase	MIMAT0002853	hsa-miR-519d-3p	RHOC	389	ENSG00000155366	PAR-CLIP	Functional MTI (Weak)	21572407	validated
247	mirtarbase	MIMAT0002853	hsa-miR-519d-3p	RHOC	389	ENSG00000155366	PAR-CLIP	Functional MTI (Weak)	26701625	validated
248	mirtarbase	MIMAT0002853	hsa-miR-519d-3p	ARHGAP1	392	ENSG00000175220	HITS-CLIP	Functional MTI (Weak)	22473208	validated
249	mirtarbase	MIMAT0002853	hsa-miR-519d-3p	ARHGAP1	392	ENSG00000175220	PAR-CLIP	Functional MTI (Weak)	23592263	validated
250	mirtarbase	MIMAT0002853	hsa-miR-519d-3p	ARHGAP1	392	ENSG00000175220	PAR-CLIP	Functional MTI (Weak)	21572407	validated
251	mirtarbase	MIMAT0002853	hsa-miR-519d-3p	ARHGAP1	392	ENSG00000175220	PAR-CLIP	Functional MTI (Weak)	20371350	validated
252	mirtarbase	MIMAT0022714	hsa-miR-766-5p	ARHGDIA	396	ENSG00000141522	PAR-CLIP	Functional MTI (Weak)	23592263	validated
253	mirtarbase	MIMAT0003150	hsa-miR-455-5p	RHOH	399	ENSG00000168421	HITS-CLIP	Functional MTI (Weak)	23313552	validated
254	mirtarbase	MIMAT0002867	hsa-miR-520h	RHOH	399	ENSG00000168421	HITS-CLIP	Functional MTI (Weak)	19536157	validated
255	mirtarbase	MIMAT0002858	hsa-miR-520g-3p	RHOH	399	ENSG00000168421	HITS-CLIP	Functional MTI (Weak)	19536157	validated
256	mirtarbase	MIMAT0002853	hsa-miR-519d-3p	ARL1	400	ENSG00000120805	HITS-CLIP	Functional MTI (Weak)	22473208	validated
257	mirtarbase	MIMAT0022714	hsa-miR-766-5p	ARL2	402	ENSG00000213465	PAR-CLIP	Functional MTI (Weak)	26701625	validated
258	mirtarbase	MIMAT0018993	hsa-miR-4466	ARSA	410	ENSG00000100299	PAR-CLIP	Functional MTI (Weak)	27292025	validated
259	mirtarbase	MIMAT0004785	hsa-miR-545-5p	STS	412	ENSG00000101846	PAR-CLIP	Functional MTI (Weak)	22012620	validated
260	mirtarbase	MIMAT0004785	hsa-miR-545-5p	STS	412	ENSG00000101846	PAR-CLIP	Functional MTI (Weak)	20371350	validated
261	mirtarbase	MIMAT0022714	hsa-miR-766-5p	ASCL2	430	ENSG00000183734	PAR-CLIP	Functional MTI (Weak)	23592263	validated
262	mirtarbase	MIMAT0022714	hsa-miR-766-5p	ASCL2	430	ENSG00000183734	PAR-CLIP	Functional MTI (Weak)	24398324	validated
263	mirtarbase	MIMAT0022488	hsa-miR-5695	ASGR2	433	ENSG00000161944	HITS-CLIP	Functional MTI (Weak)	23824327	validated
264	mirtarbase	MIMAT0002806	hsa-miR-490-3p	ASPA	443	ENSG00000108381	PAR-CLIP	Functional MTI (Weak)	27292025	validated
265	mirtarbase	MIMAT0027525	hsa-miR-6812-3p	SERPINC1	462	ENSG00000117601	HITS-CLIP	Functional MTI (Weak)	23824327	validated
266	mirtarbase	MIMAT0002867	hsa-miR-520h	ZFHX3	463	ENSG00000140836	PAR-CLIP	Functional MTI (Weak)	22012620	validated
267	mirtarbase	MIMAT0002867	hsa-miR-520h	ZFHX3	463	ENSG00000140836	PAR-CLIP	Functional MTI (Weak)	21572407	validated
268	mirtarbase	MIMAT0002867	hsa-miR-520h	ZFHX3	463	ENSG00000140836	PAR-CLIP	Functional MTI (Weak)	26701625	validated
269	mirtarbase	MIMAT0002858	hsa-miR-520g-3p	ZFHX3	463	ENSG00000140836	PAR-CLIP	Functional MTI (Weak)	22012620	validated
270	mirtarbase	MIMAT0002858	hsa-miR-520g-3p	ZFHX3	463	ENSG00000140836	PAR-CLIP	Functional MTI (Weak)	21572407	validated
271	mirtarbase	MIMAT0002858	hsa-miR-520g-3p	ZFHX3	463	ENSG00000140836	PAR-CLIP	Functional MTI (Weak)	26701625	validated
272	mirtarbase	MIMAT0022708	hsa-miR-584-3p	ATF3	467	ENSG00000162772	PAR-CLIP	Functional MTI (Weak)	22012620	validated
273	mirtarbase	MIMAT0002867	hsa-miR-520h	ATP1B3	483	ENSG00000069849	HITS-CLIP	Functional MTI (Weak)	23313552	validated
274	mirtarbase	MIMAT0002858	hsa-miR-520g-3p	ATP1B3	483	ENSG00000069849	HITS-CLIP	Functional MTI (Weak)	23313552	validated
275	mirtarbase	MIMAT0002853	hsa-miR-519d-3p	ATP1B3	483	ENSG00000069849	HITS-CLIP	Functional MTI (Weak)	23313552	validated
276	mirtarbase	MIMAT0022488	hsa-miR-5695	ATP1B3	483	ENSG00000069849	HITS-CLIP	Functional MTI (Weak)	23313552	validated
277	mirtarbase	MIMAT0000062	hsa-let-7a-5p	ATP2A2	488	ENSG00000174437	CLASH	Functional MTI (Weak)	23622248	validated
278	mirtarbase	MIMAT0000062	hsa-let-7a-5p	ATP2B1	490	ENSG00000070961	CLASH	Functional MTI (Weak)	23622248	validated
279	mirtarbase	MIMAT0002853	hsa-miR-519d-3p	ATP2B1	490	ENSG00000070961	HITS-CLIP	Functional MTI (Weak)	22473208	validated
280	mirtarbase	MIMAT0000062	hsa-let-7a-5p	ALDH7A1	501	ENSG00000164904	CLASH	Functional MTI (Weak)	23622248	validated
281	mirtarbase	MIMAT0005875	hsa-miR-548j-5p	ATP5MC3	518	ENSG00000154518	PAR-CLIP	Functional MTI (Weak)	21572407	validated
282	mirtarbase	MIMAT0021037	hsa-miR-548ap-5p	ATP5MC3	518	ENSG00000154518	PAR-CLIP	Functional MTI (Weak)	21572407	validated
283	mirtarbase	MIMAT0000062	hsa-let-7a-5p	ATP6V1B2	526	ENSG00000147416	CLASH	Functional MTI (Weak)	23622248	validated
284	mirtarbase	MIMAT0002853	hsa-miR-519d-3p	B2M	567	ENSG00000166710	PAR-CLIP	Functional MTI (Weak)	23592263	validated
285	mirtarbase	MIMAT0002853	hsa-miR-519d-3p	B2M	567	ENSG00000273686	PAR-CLIP	Functional MTI (Weak)	23592263	validated
286	mirtarbase	MIMAT0002853	hsa-miR-519d-3p	B2M	567	ENSG00000166710	PAR-CLIP	Functional MTI (Weak)	24398324	validated
287	mirtarbase	MIMAT0002853	hsa-miR-519d-3p	B2M	567	ENSG00000273686	PAR-CLIP	Functional MTI (Weak)	24398324	validated
288	mirtarbase	MIMAT0002853	hsa-miR-519d-3p	B2M	567	ENSG00000166710	PAR-CLIP	Functional MTI (Weak)	23446348	validated
289	mirtarbase	MIMAT0002853	hsa-miR-519d-3p	B2M	567	ENSG00000273686	PAR-CLIP	Functional MTI (Weak)	23446348	validated
290	mirtarbase	MIMAT0002853	hsa-miR-519d-3p	B2M	567	ENSG00000166710	PAR-CLIP	Functional MTI (Weak)	21572407	validated
291	mirtarbase	MIMAT0002853	hsa-miR-519d-3p	B2M	567	ENSG00000273686	PAR-CLIP	Functional MTI (Weak)	21572407	validated
292	mirtarbase	MIMAT0002853	hsa-miR-519d-3p	B2M	567	ENSG00000166710	PAR-CLIP	Functional MTI (Weak)	20371350	validated
293	mirtarbase	MIMAT0002853	hsa-miR-519d-3p	B2M	567	ENSG00000273686	PAR-CLIP	Functional MTI (Weak)	20371350	validated
294	mirtarbase	MIMAT0002867	hsa-miR-520h	B2M	567	ENSG00000166710	PAR-CLIP	Functional MTI (Weak)	23592263	validated
295	mirtarbase	MIMAT0002867	hsa-miR-520h	B2M	567	ENSG00000273686	PAR-CLIP	Functional MTI (Weak)	23592263	validated
296	mirtarbase	MIMAT0002858	hsa-miR-520g-3p	B2M	567	ENSG00000166710	PAR-CLIP	Functional MTI (Weak)	23592263	validated
297	mirtarbase	MIMAT0002858	hsa-miR-520g-3p	B2M	567	ENSG00000273686	PAR-CLIP	Functional MTI (Weak)	23592263	validated
298	mirtarbase	MIMAT0018973	hsa-miR-4451	BACH1	571	ENSG00000156273	PAR-CLIP	Functional MTI (Weak)	22100165	validated
299	mirtarbase	MIMAT0000062	hsa-let-7a-5p	BACH1	571	ENSG00000156273	PAR-CLIP	Functional MTI (Weak)	20371350	validated
300	mirtarbase	MIMAT0019036	hsa-miR-4500	BACH1	571	ENSG00000156273	PAR-CLIP	Functional MTI (Weak)	20371350	validated
301	mirtarbase	MIMAT0005875	hsa-miR-548j-5p	BACH1	571	ENSG00000156273	PAR-CLIP	Functional MTI (Weak)	20371350	validated
302	mirtarbase	MIMAT0021037	hsa-miR-548ap-5p	BACH1	571	ENSG00000156273	PAR-CLIP	Functional MTI (Weak)	20371350	validated
303	mirtarbase	MIMAT0000062	hsa-let-7a-5p	BCAT1	586	ENSG00000060982	CLASH	Functional MTI (Weak)	23622248	validated
304	mirtarbase	MIMAT0002806	hsa-miR-490-3p	CCND1	595	ENSG00000110092	Luciferase reporter assay//qRT-PCR//Western blot	Functional MTI	24440705	validated
305	mirtarbase	MIMAT0002853	hsa-miR-519d-3p	CCND1	595	ENSG00000110092	PAR-CLIP	Functional MTI (Weak)	23592263	validated
306	mirtarbase	MIMAT0002853	hsa-miR-519d-3p	CCND1	595	ENSG00000110092	PAR-CLIP	Functional MTI (Weak)	24398324	validated
307	mirtarbase	MIMAT0002853	hsa-miR-519d-3p	CCND1	595	ENSG00000110092	PAR-CLIP	Functional MTI (Weak)	23446348	validated
308	mirtarbase	MIMAT0002853	hsa-miR-519d-3p	CCND1	595	ENSG00000110092	PAR-CLIP	Functional MTI (Weak)	22012620	validated
309	mirtarbase	MIMAT0002853	hsa-miR-519d-3p	CCND1	595	ENSG00000110092	PAR-CLIP//HITS-CLIP	Functional MTI (Weak)	21572407	validated
310	mirtarbase	MIMAT0002853	hsa-miR-519d-3p	CCND1	595	ENSG00000110092	PAR-CLIP	Functional MTI (Weak)	20371350	validated
311	mirtarbase	MIMAT0002853	hsa-miR-519d-3p	CCND1	595	ENSG00000110092	PAR-CLIP	Functional MTI (Weak)	26701625	validated
312	mirtarbase	MIMAT0002853	hsa-miR-519d-3p	CCND1	595	ENSG00000110092	PAR-CLIP	Functional MTI (Weak)	27292025	validated
313	mirtarbase	MIMAT0016890	hsa-miR-4261	CCND1	595	ENSG00000110092	PAR-CLIP	Functional MTI (Weak)	23592263	validated
314	mirtarbase	MIMAT0016890	hsa-miR-4261	CCND1	595	ENSG00000110092	PAR-CLIP	Functional MTI (Weak)	23446348	validated
315	mirtarbase	MIMAT0016890	hsa-miR-4261	CCND1	595	ENSG00000110092	PAR-CLIP	Functional MTI (Weak)	20371350	validated
316	mirtarbase	MIMAT0000062	hsa-let-7a-5p	CCND1	595	ENSG00000110092	PAR-CLIP	Functional MTI (Weak)	23592263	validated
317	mirtarbase	MIMAT0000062	hsa-let-7a-5p	CCND1	595	ENSG00000110092	PAR-CLIP	Functional MTI (Weak)	26701625	validated
318	mirtarbase	MIMAT0019036	hsa-miR-4500	CCND1	595	ENSG00000110092	PAR-CLIP	Functional MTI (Weak)	23592263	validated
319	mirtarbase	MIMAT0019036	hsa-miR-4500	CCND1	595	ENSG00000110092	PAR-CLIP	Functional MTI (Weak)	26701625	validated
320	mirtarbase	MIMAT0000095	hsa-miR-96-5p	CCND1	595	ENSG00000110092	PAR-CLIP	Functional MTI (Weak)	23592263	validated
321	mirtarbase	MIMAT0000062	hsa-let-7a-5p	BCL2	596	ENSG00000171791	Microarray//qRT-PCR	Functional MTI (Weak)	17260024	validated
322	mirtarbase	MIMAT0003301	hsa-miR-33b-5p	BCL2	596	ENSG00000171791	qRT-PCR//Western blot	Functional MTI	18803879	validated
323	mirtarbase	MIMAT0000095	hsa-miR-96-5p	BCL2	596	ENSG00000171791	Sequencing	Functional MTI (Weak)	20371350	validated
324	mirtarbase	MIMAT0027616	hsa-miR-6858-5p	BCL2L1	598	ENSG00000171552	PAR-CLIP	Functional MTI (Weak)	23592263	validated
325	mirtarbase	MIMAT0027616	hsa-miR-6858-5p	BCL2L1	598	ENSG00000171552	PAR-CLIP	Functional MTI (Weak)	26701625	validated
326	mirtarbase	MIMAT0018973	hsa-miR-4451	BCL2L1	598	ENSG00000171552	PAR-CLIP	Functional MTI (Weak)	26701625	validated
327	mirtarbase	MIMAT0002853	hsa-miR-519d-3p	BCL2L2	599	ENSG00000129473	PAR-CLIP	Functional MTI (Weak)	23446348	validated
328	mirtarbase	MIMAT0002867	hsa-miR-520h	BCL2L2	599	ENSG00000129473	PAR-CLIP	Functional MTI (Weak)	23446348	validated
329	mirtarbase	MIMAT0002858	hsa-miR-520g-3p	BCL2L2	599	ENSG00000129473	PAR-CLIP	Functional MTI (Weak)	23446348	validated
330	mirtarbase	MIMAT0015032	hsa-miR-3158-3p	BCL7A	605	ENSG00000110987	PAR-CLIP	Functional MTI (Weak)	22012620	validated
331	mirtarbase	MIMAT0015032	hsa-miR-3158-3p	BCL7A	605	ENSG00000282873	PAR-CLIP	Functional MTI (Weak)	22012620	validated
332	mirtarbase	MIMAT0000095	hsa-miR-96-5p	BDNF	627	ENSG00000176697	Luciferase reporter assay//qRT-PCR	Functional MTI	25955435	validated
333	mirtarbase	MIMAT0000062	hsa-let-7a-5p	PRDM1	639	ENSG00000057657	Luciferase reporter assay	Functional MTI	18583325	validated
334	mirtarbase	MIMAT0000062	hsa-let-7a-5p	PRDM1	639	ENSG00000057657	Immunohistochemistry//Luciferase reporter assay//qRT-PCR//Western blot	Functional MTI	20651244	validated
335	mirtarbase	MIMAT0005875	hsa-miR-548j-5p	BMI1	648	ENSG00000168283	PAR-CLIP	Functional MTI (Weak)	20371350	validated
336	mirtarbase	MIMAT0021037	hsa-miR-548ap-5p	BMI1	648	ENSG00000168283	PAR-CLIP	Functional MTI (Weak)	20371350	validated
337	mirtarbase	MIMAT0002853	hsa-miR-519d-3p	BMP2	650	ENSG00000125845	PAR-CLIP	Functional MTI (Weak)	23592263	validated
338	mirtarbase	MIMAT0002806	hsa-miR-490-3p	BMP3	651	ENSG00000152785	PAR-CLIP	Functional MTI (Weak)	27292025	validated
339	mirtarbase	MIMAT0002867	hsa-miR-520h	BMP8B	656	ENSG00000116985	PAR-CLIP	Functional MTI (Weak)	23446348	validated
340	mirtarbase	MIMAT0002867	hsa-miR-520h	BMP8B	656	ENSG00000116985	PAR-CLIP	Functional MTI (Weak)	21572407	validated
341	mirtarbase	MIMAT0002867	hsa-miR-520h	BMP8B	656	ENSG00000116985	PAR-CLIP	Functional MTI (Weak)	20371350	validated
342	mirtarbase	MIMAT0002858	hsa-miR-520g-3p	BMP8B	656	ENSG00000116985	PAR-CLIP	Functional MTI (Weak)	23446348	validated
343	mirtarbase	MIMAT0002858	hsa-miR-520g-3p	BMP8B	656	ENSG00000116985	PAR-CLIP	Functional MTI (Weak)	21572407	validated
344	mirtarbase	MIMAT0002858	hsa-miR-520g-3p	BMP8B	656	ENSG00000116985	PAR-CLIP	Functional MTI (Weak)	20371350	validated
345	mirtarbase	MIMAT0002853	hsa-miR-519d-3p	BMP8B	656	ENSG00000116985	PAR-CLIP	Functional MTI (Weak)	23446348	validated
346	mirtarbase	MIMAT0002853	hsa-miR-519d-3p	BMP8B	656	ENSG00000116985	PAR-CLIP	Functional MTI (Weak)	21572407	validated
347	mirtarbase	MIMAT0002853	hsa-miR-519d-3p	BMP8B	656	ENSG00000116985	PAR-CLIP	Functional MTI (Weak)	20371350	validated
348	mirtarbase	MIMAT0022714	hsa-miR-766-5p	BMPR1A	657	ENSG00000107779	PAR-CLIP	Functional MTI (Weak)	21572407	validated
349	mirtarbase	MIMAT0022714	hsa-miR-766-5p	BMPR1A	657	ENSG00000107779	PAR-CLIP	Functional MTI (Weak)	20371350	validated
350	mirtarbase	MIMAT0000062	hsa-let-7a-5p	BMPR1B	658	ENSG00000138696	CLASH	Functional MTI (Weak)	23622248	validated
351	mirtarbase	MIMAT0002853	hsa-miR-519d-3p	BMPR2	659	ENSG00000204217	HITS-CLIP	Functional MTI (Weak)	22473208	validated
352	mirtarbase	MIMAT0000062	hsa-let-7a-5p	POLR3D	661	ENSG00000168495	HITS-CLIP	Functional MTI (Weak)	23313552	validated
353	mirtarbase	MIMAT0019036	hsa-miR-4500	POLR3D	661	ENSG00000168495	HITS-CLIP	Functional MTI (Weak)	23313552	validated
354	mirtarbase	MIMAT0002853	hsa-miR-519d-3p	BNIP2	663	ENSG00000140299	HITS-CLIP	Functional MTI (Weak)	22473208	validated
355	mirtarbase	MIMAT0002853	hsa-miR-519d-3p	BNIP2	663	ENSG00000140299	PAR-CLIP	Functional MTI (Weak)	23446348	validated
356	mirtarbase	MIMAT0002853	hsa-miR-519d-3p	BNIP2	663	ENSG00000140299	PAR-CLIP	Functional MTI (Weak)	21572407	validated
357	mirtarbase	MIMAT0002853	hsa-miR-519d-3p	BNIP2	663	ENSG00000140299	PAR-CLIP	Functional MTI (Weak)	20371350	validated
358	mirtarbase	MIMAT0000062	hsa-let-7a-5p	BNIP3L	665	ENSG00000104765	CLASH	Functional MTI (Weak)	23622248	validated
359	mirtarbase	MIMAT0000062	hsa-let-7a-5p	ZFP36L1	677	ENSG00000185650	qRT-PCR	Functional MTI (Weak)	17942906	validated
360	mirtarbase	MIMAT0000095	hsa-miR-96-5p	ZFP36L1	677	ENSG00000185650	PAR-CLIP	Functional MTI (Weak)	26701625	validated
361	mirtarbase	MIMAT0019936	hsa-miR-4778-5p	ZFP36L2	678	ENSG00000152518	HITS-CLIP	Functional MTI (Weak)	23313552	validated
362	mirtarbase	MIMAT0022488	hsa-miR-5695	SERPING1	710	ENSG00000149131	HITS-CLIP	Functional MTI (Weak)	23824327	validated
363	mirtarbase	MIMAT0022488	hsa-miR-5695	SERPING1	710	ENSG00000149131	HITS-CLIP	Functional MTI (Weak)	19536157	validated
364	mirtarbase	MIMAT0022488	hsa-miR-5695	MRPL49	740	ENSG00000149792	PAR-CLIP	Functional MTI (Weak)	20371350	validated
365	mirtarbase	MIMAT0015078	hsa-miR-3194-5p	LDLRAD4	753	ENSG00000168675	HITS-CLIP	Functional MTI (Weak)	19536157	validated
366	mirtarbase	MIMAT0016890	hsa-miR-4261	TMEM50B	757	ENSG00000263160	PAR-CLIP	Functional MTI (Weak)	23592263	validated
367	mirtarbase	MIMAT0016890	hsa-miR-4261	TMEM50B	757	ENSG00000142188	PAR-CLIP	Functional MTI (Weak)	23592263	validated
368	mirtarbase	MIMAT0018120	hsa-miR-3691-5p	CA8	767	ENSG00000178538	PAR-CLIP	Functional MTI (Weak)	21572407	validated
369	mirtarbase	MIMAT0004679	hsa-miR-296-3p	CA8	767	ENSG00000178538	PAR-CLIP	Functional MTI (Weak)	21572407	validated
370	mirtarbase	MIMAT0030987	hsa-miR-8060	CA8	767	ENSG00000178538	HITS-CLIP	Functional MTI (Weak)	23824327	validated
371	mirtarbase	MIMAT0022488	hsa-miR-5695	CACNA1A	773	ENSG00000141837	HITS-CLIP	Functional MTI (Weak)	23824327	validated
372	mirtarbase	MIMAT0030999	hsa-miR-8072	CACNA1B	774	ENSG00000148408	PAR-CLIP	Functional MTI (Weak)	20371350	validated
373	mirtarbase	MIMAT0027616	hsa-miR-6858-5p	CACNA1B	774	ENSG00000148408	HITS-CLIP	Functional MTI (Weak)	23824327	validated
374	mirtarbase	MIMAT0027616	hsa-miR-6858-5p	CACNA1B	774	ENSG00000148408	HITS-CLIP	Functional MTI (Weak)	27418678	validated
375	mirtarbase	MIMAT0004920	hsa-miR-541-3p	CACNA1E	777	ENSG00000198216	Microarray//qRT-PCR	Functional MTI (Weak)	27144577	validated
376	mirtarbase	MIMAT0003311	hsa-miR-641	CALM3	808	ENSG00000160014	PAR-CLIP	Functional MTI (Weak)	23592263	validated
377	mirtarbase	MIMAT0003311	hsa-miR-641	CALM3	808	ENSG00000160014	PAR-CLIP	Functional MTI (Weak)	24398324	validated
378	mirtarbase	MIMAT0003311	hsa-miR-641	CALM3	808	ENSG00000160014	PAR-CLIP	Functional MTI (Weak)	23446348	validated
379	mirtarbase	MIMAT0003311	hsa-miR-641	CALM3	808	ENSG00000160014	PAR-CLIP	Functional MTI (Weak)	21572407	validated
380	mirtarbase	MIMAT0003311	hsa-miR-641	CALM3	808	ENSG00000160014	PAR-CLIP	Functional MTI (Weak)	20371350	validated
381	mirtarbase	MIMAT0003311	hsa-miR-641	CALM3	808	ENSG00000160014	PAR-CLIP	Functional MTI (Weak)	26701625	validated
382	mirtarbase	MIMAT0004920	hsa-miR-541-3p	CALM3	808	ENSG00000160014	PAR-CLIP	Functional MTI (Weak)	26701625	validated
383	mirtarbase	MIMAT0022714	hsa-miR-766-5p	CALR	811	ENSG00000179218	PAR-CLIP	Functional MTI (Weak)	23592263	validated
384	mirtarbase	MIMAT0027454	hsa-miR-6777-5p	CALR	811	ENSG00000179218	PAR-CLIP	Functional MTI (Weak)	23592263	validated
385	mirtarbase	MIMAT0000062	hsa-let-7a-5p	CALU	813	ENSG00000128595	PAR-CLIP	Functional MTI (Weak)	20371350	validated
386	mirtarbase	MIMAT0019036	hsa-miR-4500	CALU	813	ENSG00000128595	PAR-CLIP	Functional MTI (Weak)	20371350	validated
387	mirtarbase	MIMAT0005945	hsa-miR-1255b-5p	CAMK4	814	ENSG00000152495	HITS-CLIP	Functional MTI (Weak)	19536157	validated
388	mirtarbase	MIMAT0000062	hsa-let-7a-5p	CAMK2D	817	ENSG00000145349	CLASH	Functional MTI (Weak)	23622248	validated
389	mirtarbase	MIMAT0003311	hsa-miR-641	CANX	821	ENSG00000127022	PAR-CLIP	Functional MTI (Weak)	23592263	validated
390	mirtarbase	MIMAT0003311	hsa-miR-641	CANX	821	ENSG00000283777	PAR-CLIP	Functional MTI (Weak)	23592263	validated
391	mirtarbase	MIMAT0003311	hsa-miR-641	CANX	821	ENSG00000127022	PAR-CLIP	Functional MTI (Weak)	24398324	validated
392	mirtarbase	MIMAT0003311	hsa-miR-641	CANX	821	ENSG00000283777	PAR-CLIP	Functional MTI (Weak)	24398324	validated
393	mirtarbase	MIMAT0003311	hsa-miR-641	CANX	821	ENSG00000127022	PAR-CLIP	Functional MTI (Weak)	20371350	validated
394	mirtarbase	MIMAT0003311	hsa-miR-641	CANX	821	ENSG00000283777	PAR-CLIP	Functional MTI (Weak)	20371350	validated
395	mirtarbase	MIMAT0004679	hsa-miR-296-3p	CAPNS1	826	ENSG00000126247	CLASH	Functional MTI (Weak)	23622248	validated
396	mirtarbase	MIMAT0005945	hsa-miR-1255b-5p	CAPN6	827	ENSG00000077274	HITS-CLIP	Functional MTI (Weak)	23824327	validated
397	mirtarbase	MIMAT0005875	hsa-miR-548j-5p	CAPZA1	829	ENSG00000116489	PAR-CLIP	Functional MTI (Weak)	24398324	validated
398	mirtarbase	MIMAT0005875	hsa-miR-548j-5p	CAPZA1	829	ENSG00000116489	PAR-CLIP	Functional MTI (Weak)	23446348	validated
399	mirtarbase	MIMAT0005875	hsa-miR-548j-5p	CAPZA1	829	ENSG00000116489	PAR-CLIP	Functional MTI (Weak)	20371350	validated
400	mirtarbase	MIMAT0021037	hsa-miR-548ap-5p	CAPZA1	829	ENSG00000116489	PAR-CLIP	Functional MTI (Weak)	24398324	validated
401	mirtarbase	MIMAT0021037	hsa-miR-548ap-5p	CAPZA1	829	ENSG00000116489	PAR-CLIP	Functional MTI (Weak)	23446348	validated
402	mirtarbase	MIMAT0021037	hsa-miR-548ap-5p	CAPZA1	829	ENSG00000116489	PAR-CLIP	Functional MTI (Weak)	20371350	validated
403	mirtarbase	MIMAT0002867	hsa-miR-520h	CAPZA2	830	ENSG00000198898	HITS-CLIP	Functional MTI (Weak)	23313552	validated
404	mirtarbase	MIMAT0002867	hsa-miR-520h	CAPZA2	830	ENSG00000198898	HITS-CLIP	Functional MTI (Weak)	27418678	validated
405	mirtarbase	MIMAT0002858	hsa-miR-520g-3p	CAPZA2	830	ENSG00000198898	HITS-CLIP	Functional MTI (Weak)	23313552	validated
406	mirtarbase	MIMAT0002858	hsa-miR-520g-3p	CAPZA2	830	ENSG00000198898	HITS-CLIP	Functional MTI (Weak)	27418678	validated
407	mirtarbase	MIMAT0002853	hsa-miR-519d-3p	CAPZA2	830	ENSG00000198898	HITS-CLIP	Functional MTI (Weak)	23313552	validated
408	mirtarbase	MIMAT0002853	hsa-miR-519d-3p	CAPZA2	830	ENSG00000198898	HITS-CLIP	Functional MTI (Weak)	27418678	validated
409	mirtarbase	MIMAT0022714	hsa-miR-766-5p	CAPZB	832	ENSG00000077549	PAR-CLIP	Functional MTI (Weak)	23592263	validated
410	mirtarbase	MIMAT0000095	hsa-miR-96-5p	CASP2	835	ENSG00000106144	Microarray	Functional MTI (Weak)	23807165	validated
411	mirtarbase	MIMAT0002853	hsa-miR-519d-3p	CASP2	835	ENSG00000106144	HITS-CLIP	Functional MTI (Weak)	22473208	validated
412	mirtarbase	MIMAT0000062	hsa-let-7a-5p	CASP3	836	ENSG00000164305	Luciferase reporter assay//Western blot	Functional MTI	18758960	validated
413	mirtarbase	MIMAT0000062	hsa-let-7a-5p	CASP8	841	ENSG00000064012	Western blot	Non-Functional MTI	18758960	validated
414	mirtarbase	MIMAT0000062	hsa-let-7a-5p	CASP9	842	ENSG00000132906	Western blot	Non-Functional MTI	18758960	validated
415	mirtarbase	MIMAT0002853	hsa-miR-519d-3p	CAV1	857	ENSG00000105974	PAR-CLIP	Functional MTI (Weak)	20371350	validated
416	mirtarbase	MIMAT0002867	hsa-miR-520h	CAV1	857	ENSG00000105974	PAR-CLIP	Functional MTI (Weak)	20371350	validated
417	mirtarbase	MIMAT0002858	hsa-miR-520g-3p	CAV1	857	ENSG00000105974	PAR-CLIP	Functional MTI (Weak)	20371350	validated
418	mirtarbase	MIMAT0022708	hsa-miR-584-3p	CAV1	857	ENSG00000105974	HITS-CLIP	Functional MTI (Weak)	23824327	validated
419	mirtarbase	MIMAT0022714	hsa-miR-766-5p	CAV1	857	ENSG00000105974	HITS-CLIP	Functional MTI (Weak)	23313552	validated
420	mirtarbase	MIMAT0030999	hsa-miR-8072	RUNX1	861	ENSG00000159216	PAR-CLIP	Functional MTI (Weak)	20371350	validated
421	mirtarbase	MIMAT0003150	hsa-miR-455-5p	RUNX1T1	862	ENSG00000079102	PAR-CLIP//HITS-CLIP	Functional MTI (Weak)	21572407	validated
422	mirtarbase	MIMAT0003150	hsa-miR-455-5p	RUNX1T1	862	ENSG00000079102	HITS-CLIP	Functional MTI (Weak)	24906430	validated
423	mirtarbase	MIMAT0003150	hsa-miR-455-5p	RUNX1T1	862	ENSG00000079102	HITS-CLIP	Functional MTI (Weak)	23313552	validated
424	mirtarbase	MIMAT0003150	hsa-miR-455-5p	RUNX1T1	862	ENSG00000079102	HITS-CLIP	Functional MTI (Weak)	27418678	validated
425	mirtarbase	MIMAT0022714	hsa-miR-766-5p	RUNX3	864	ENSG00000020633	PAR-CLIP	Functional MTI (Weak)	20371350	validated
426	mirtarbase	MIMAT0002853	hsa-miR-519d-3p	RUNX3	864	ENSG00000020633	PAR-CLIP	Functional MTI (Weak)	20371350	validated
427	mirtarbase	MIMAT0022714	hsa-miR-766-5p	CBL	867	ENSG00000110395	PAR-CLIP	Functional MTI (Weak)	26701625	validated
428	mirtarbase	MIMAT0000095	hsa-miR-96-5p	SERPINH1	871	ENSG00000149257	PAR-CLIP	Functional MTI (Weak)	23592263	validated
429	mirtarbase	MIMAT0022714	hsa-miR-766-5p	CBS	875	ENSG00000160200	PAR-CLIP	Functional MTI (Weak)	23592263	validated
430	mirtarbase	MIMAT0022714	hsa-miR-766-5p	CBS	875	ENSG00000160200	PAR-CLIP	Functional MTI (Weak)	20371350	validated
431	mirtarbase	MIMAT0005875	hsa-miR-548j-5p	CCNB1	891	ENSG00000134057	PAR-CLIP	Functional MTI (Weak)	22012620	validated
432	mirtarbase	MIMAT0005875	hsa-miR-548j-5p	CCNB1	891	ENSG00000134057	PAR-CLIP	Functional MTI (Weak)	20371350	validated
433	mirtarbase	MIMAT0021037	hsa-miR-548ap-5p	CCNB1	891	ENSG00000134057	PAR-CLIP	Functional MTI (Weak)	22012620	validated
434	mirtarbase	MIMAT0021037	hsa-miR-548ap-5p	CCNB1	891	ENSG00000134057	PAR-CLIP	Functional MTI (Weak)	20371350	validated
435	mirtarbase	MIMAT0004920	hsa-miR-541-3p	CCNB1	891	ENSG00000134057	HITS-CLIP	Functional MTI (Weak)	23313552	validated
436	mirtarbase	MIMAT0000062	hsa-let-7a-5p	CCND2	894	ENSG00000118971	Luciferase reporter assay//qRT-PCR//Western blot	Functional MTI	20418948	validated
437	mirtarbase	MIMAT0000062	hsa-let-7a-5p	CCND2	894	ENSG00000118971	qRT-PCR//Western blot	Functional MTI	26393798	validated
438	mirtarbase	MIMAT0000095	hsa-miR-96-5p	CCND2	894	ENSG00000118971	Microarray	Functional MTI (Weak)	23807165	validated
439	mirtarbase	MIMAT0004785	hsa-miR-545-5p	CCND2	894	ENSG00000118971	PAR-CLIP	Functional MTI (Weak)	21572407	validated
440	mirtarbase	MIMAT0005945	hsa-miR-1255b-5p	CCND2	894	ENSG00000118971	PAR-CLIP	Functional MTI (Weak)	21572407	validated
441	mirtarbase	MIMAT0018120	hsa-miR-3691-5p	CCNF	899	ENSG00000162063	PAR-CLIP	Functional MTI (Weak)	23592263	validated
442	mirtarbase	MIMAT0000062	hsa-let-7a-5p	CCNG1	900	ENSG00000113328	CLASH	Functional MTI (Weak)	23622248	validated
443	mirtarbase	MIMAT0000095	hsa-miR-96-5p	CCNG1	900	ENSG00000113328	Microarray	Functional MTI (Weak)	23807165	validated
444	mirtarbase	MIMAT0022714	hsa-miR-766-5p	CCNG1	900	ENSG00000113328	PAR-CLIP	Functional MTI (Weak)	21572407	validated
445	mirtarbase	MIMAT0030987	hsa-miR-8060	CCNT1	904	ENSG00000129315	PAR-CLIP	Functional MTI (Weak)	20371350	validated
446	mirtarbase	MIMAT0019036	hsa-miR-4500	CCNT2	905	ENSG00000082258	PAR-CLIP	Functional MTI (Weak)	21572407	validated
447	mirtarbase	MIMAT0000062	hsa-let-7a-5p	CCNT2	905	ENSG00000082258	PAR-CLIP	Functional MTI (Weak)	21572407	validated
448	mirtarbase	MIMAT0002867	hsa-miR-520h	CD28	940	ENSG00000178562	HITS-CLIP	Functional MTI (Weak)	23313552	validated
449	mirtarbase	MIMAT0002858	hsa-miR-520g-3p	CD28	940	ENSG00000178562	HITS-CLIP	Functional MTI (Weak)	23313552	validated
450	mirtarbase	MIMAT0002853	hsa-miR-519d-3p	CD28	940	ENSG00000178562	HITS-CLIP	Functional MTI (Weak)	23313552	validated
451	mirtarbase	MIMAT0027638	hsa-miR-6869-5p	CD86	942	ENSG00000114013	HITS-CLIP	Functional MTI (Weak)	23824327	validated
452	mirtarbase	MIMAT0018120	hsa-miR-3691-5p	CD86	942	ENSG00000114013	HITS-CLIP	Functional MTI (Weak)	23824327	validated
453	mirtarbase	MIMAT0003150	hsa-miR-455-5p	CD36	948	ENSG00000135218	HITS-CLIP	Functional MTI (Weak)	23824327	validated
454	mirtarbase	MIMAT0003150	hsa-miR-455-5p	CD36	948	ENSG00000135218	HITS-CLIP	Functional MTI (Weak)	27418678	validated
455	mirtarbase	MIMAT0000095	hsa-miR-96-5p	SCARB1	949	ENSG00000073060	Luciferase reporter assay	Functional MTI	23459944	validated
456	mirtarbase	MIMAT0002806	hsa-miR-490-3p	ENTPD5	957	ENSG00000187097	PAR-CLIP	Functional MTI (Weak)	21572407	validated
457	mirtarbase	MIMAT0002806	hsa-miR-490-3p	ENTPD5	957	ENSG00000187097	PAR-CLIP	Functional MTI (Weak)	20371350	validated
458	mirtarbase	MIMAT0002806	hsa-miR-490-3p	ENTPD5	957	ENSG00000187097	PAR-CLIP	Functional MTI (Weak)	26701625	validated
459	mirtarbase	MIMAT0004920	hsa-miR-541-3p	ENTPD5	957	ENSG00000187097	HITS-CLIP	Functional MTI (Weak)	23824327	validated
460	mirtarbase	MIMAT0002853	hsa-miR-519d-3p	CD47	961	ENSG00000196776	HITS-CLIP	Functional MTI (Weak)	22473208	validated
461	mirtarbase	MIMAT0021037	hsa-miR-548ap-5p	CD47	961	ENSG00000196776	PAR-CLIP	Functional MTI (Weak)	27292025	validated
462	mirtarbase	MIMAT0005875	hsa-miR-548j-5p	CD47	961	ENSG00000196776	PAR-CLIP	Functional MTI (Weak)	27292025	validated
463	mirtarbase	MIMAT0019036	hsa-miR-4500	CD59	966	ENSG00000085063	PAR-CLIP	Functional MTI (Weak)	23446348	validated
464	mirtarbase	MIMAT0019036	hsa-miR-4500	CD59	966	ENSG00000085063	PAR-CLIP	Functional MTI (Weak)	20371350	validated
465	mirtarbase	MIMAT0000062	hsa-let-7a-5p	CD59	966	ENSG00000085063	PAR-CLIP	Functional MTI (Weak)	23446348	validated
466	mirtarbase	MIMAT0000062	hsa-let-7a-5p	CD59	966	ENSG00000085063	PAR-CLIP	Functional MTI (Weak)	20371350	validated
467	mirtarbase	MIMAT0003311	hsa-miR-641	CDK1	983	ENSG00000170312	PAR-CLIP	Functional MTI (Weak)	21572407	validated
468	mirtarbase	MIMAT0004679	hsa-miR-296-3p	SEPTIN7	989	ENSG00000122545	HITS-CLIP	Functional MTI (Weak)	23824327	validated
469	mirtarbase	MIMAT0022708	hsa-miR-584-3p	CDC25A	993	ENSG00000164045	PAR-CLIP	Functional MTI (Weak)	23592263	validated
470	mirtarbase	MIMAT0004679	hsa-miR-296-3p	CDC25B	994	ENSG00000101224	CLASH	Functional MTI (Weak)	23622248	validated
471	mirtarbase	MIMAT0000062	hsa-let-7a-5p	CDC25B	994	ENSG00000101224	CLASH	Functional MTI (Weak)	23622248	validated
472	mirtarbase	MIMAT0000062	hsa-let-7a-5p	CDC34	997	ENSG00000099804	Immunoblot//qRT-PCR//Western blot	Functional MTI	21252116	validated
473	mirtarbase	MIMAT0003301	hsa-miR-33b-5p	CDH6	1004	ENSG00000113361	HITS-CLIP	Functional MTI (Weak)	23824327	validated
474	mirtarbase	MIMAT0003301	hsa-miR-33b-5p	CDH6	1004	ENSG00000113361	HITS-CLIP	Functional MTI (Weak)	27418678	validated
475	mirtarbase	MIMAT0018120	hsa-miR-3691-5p	CDH7	1005	ENSG00000081138	HITS-CLIP	Functional MTI (Weak)	19536157	validated
476	mirtarbase	MIMAT0022714	hsa-miR-766-5p	CDK2	1017	ENSG00000123374	PAR-CLIP	Functional MTI (Weak)	23446348	validated
477	mirtarbase	MIMAT0022714	hsa-miR-766-5p	CDK2	1017	ENSG00000123374	PAR-CLIP	Functional MTI (Weak)	20371350	validated
478	mirtarbase	MIMAT0022714	hsa-miR-766-5p	CDK2	1017	ENSG00000123374	PAR-CLIP	Functional MTI (Weak)	26701625	validated
479	mirtarbase	MIMAT0015032	hsa-miR-3158-3p	CDK2	1017	ENSG00000123374	PAR-CLIP	Functional MTI (Weak)	23446348	validated
480	mirtarbase	MIMAT0015032	hsa-miR-3158-3p	CDK2	1017	ENSG00000123374	PAR-CLIP	Functional MTI (Weak)	20371350	validated
481	mirtarbase	MIMAT0015032	hsa-miR-3158-3p	CDK2	1017	ENSG00000123374	PAR-CLIP	Functional MTI (Weak)	26701625	validated
482	mirtarbase	MIMAT0005875	hsa-miR-548j-5p	CDK4	1019	ENSG00000135446	PAR-CLIP	Functional MTI (Weak)	24398324	validated
483	mirtarbase	MIMAT0005875	hsa-miR-548j-5p	CDK4	1019	ENSG00000135446	PAR-CLIP	Functional MTI (Weak)	23446348	validated
484	mirtarbase	MIMAT0005875	hsa-miR-548j-5p	CDK4	1019	ENSG00000135446	PAR-CLIP	Functional MTI (Weak)	21572407	validated
485	mirtarbase	MIMAT0005875	hsa-miR-548j-5p	CDK4	1019	ENSG00000135446	PAR-CLIP	Functional MTI (Weak)	20371350	validated
486	mirtarbase	MIMAT0021037	hsa-miR-548ap-5p	CDK4	1019	ENSG00000135446	PAR-CLIP	Functional MTI (Weak)	24398324	validated
487	mirtarbase	MIMAT0021037	hsa-miR-548ap-5p	CDK4	1019	ENSG00000135446	PAR-CLIP	Functional MTI (Weak)	23446348	validated
488	mirtarbase	MIMAT0021037	hsa-miR-548ap-5p	CDK4	1019	ENSG00000135446	PAR-CLIP	Functional MTI (Weak)	21572407	validated
489	mirtarbase	MIMAT0021037	hsa-miR-548ap-5p	CDK4	1019	ENSG00000135446	PAR-CLIP	Functional MTI (Weak)	20371350	validated
490	mirtarbase	MIMAT0000062	hsa-let-7a-5p	CDK6	1021	ENSG00000105810	CLASH	Functional MTI (Weak)	23622248	validated
491	mirtarbase	MIMAT0000062	hsa-let-7a-5p	CDK6	1021	ENSG00000105810	Luciferase reporter assay//Western blot//	Functional MTI	24383407	validated
492	mirtarbase	MIMAT0022714	hsa-miR-766-5p	CDK6	1021	ENSG00000105810	PAR-CLIP	Functional MTI (Weak)	26701625	validated
493	mirtarbase	MIMAT0022488	hsa-miR-5695	CDK9	1025	ENSG00000136807	HITS-CLIP	Functional MTI (Weak)	23824327	validated
494	mirtarbase	MIMAT0002867	hsa-miR-520h	CDKN1A	1026	ENSG00000124762	qRT-PCR//Luciferase reporter assay//Western blot	Functional MTI	20190813	validated
495	mirtarbase	MIMAT0002853	hsa-miR-519d-3p	CDKN1A	1026	ENSG00000124762	qRT-PCR//Luciferase reporter assay//Western blot	Functional MTI	20190813	validated
496	mirtarbase	MIMAT0002853	hsa-miR-519d-3p	CDKN1A	1026	ENSG00000124762	Luciferase reporter assay//Western blot	Functional MTI	22262409	validated
497	mirtarbase	MIMAT0002853	hsa-miR-519d-3p	CDKN1A	1026	ENSG00000124762	HITS-CLIP	Functional MTI (Weak)	22473208	validated
498	mirtarbase	MIMAT0000095	hsa-miR-96-5p	CDKN1A	1026	ENSG00000124762	Luciferase reporter assay//Microarray//qRT-PCR//Western blot	Functional MTI	19422085	validated
499	mirtarbase	MIMAT0000095	hsa-miR-96-5p	CDKN1A	1026	ENSG00000124762	Luciferase reporter assay//Western blot	Functional MTI	26582573	validated
500	mirtarbase	MIMAT0000062	hsa-let-7a-5p	CDKN1A	1026	ENSG00000124762	Western blot	Functional MTI	19818775	validated
501	mirtarbase	MIMAT0000062	hsa-let-7a-5p	CDKN1A	1026	ENSG00000124762	PAR-CLIP	Functional MTI (Weak)	21572407	validated
502	mirtarbase	MIMAT0027616	hsa-miR-6858-5p	CDKN1A	1026	ENSG00000124762	PAR-CLIP	Functional MTI (Weak)	23592263	validated
503	mirtarbase	MIMAT0019036	hsa-miR-4500	CDKN1A	1026	ENSG00000124762	PAR-CLIP	Functional MTI (Weak)	21572407	validated
504	mirtarbase	MIMAT0003311	hsa-miR-641	CDKN1A	1026	ENSG00000124762	PAR-CLIP	Functional MTI (Weak)	26701625	validated
505	mirtarbase	MIMAT0003150	hsa-miR-455-5p	CDKN1B	1027	ENSG00000111276	PAR-CLIP	Functional MTI (Weak)	23592263	validated
506	mirtarbase	MIMAT0003150	hsa-miR-455-5p	CDKN1B	1027	ENSG00000111276	PAR-CLIP	Functional MTI (Weak)	23446348	validated
507	mirtarbase	MIMAT0003150	hsa-miR-455-5p	CDKN1B	1027	ENSG00000111276	PAR-CLIP	Functional MTI (Weak)	22012620	validated
508	mirtarbase	MIMAT0003150	hsa-miR-455-5p	CDKN1B	1027	ENSG00000111276	PAR-CLIP	Functional MTI (Weak)	21572407	validated
509	mirtarbase	MIMAT0003150	hsa-miR-455-5p	CDKN1B	1027	ENSG00000111276	PAR-CLIP	Functional MTI (Weak)	20371350	validated
510	mirtarbase	MIMAT0030987	hsa-miR-8060	CDKN1B	1027	ENSG00000111276	PAR-CLIP	Functional MTI (Weak)	21572407	validated
511	mirtarbase	MIMAT0004679	hsa-miR-296-3p	CDKN2A	1029	ENSG00000147889	CLASH	Functional MTI (Weak)	23622248	validated
512	mirtarbase	MIMAT0003311	hsa-miR-641	CDKN2B	1030	ENSG00000147883	HITS-CLIP	Functional MTI (Weak)	23313552	validated
513	mirtarbase	MIMAT0002806	hsa-miR-490-3p	CDR1	1038	ENSG00000184258	PAR-CLIP	Functional MTI (Weak)	27292025	validated
514	mirtarbase	MIMAT0027376	hsa-miR-6737-3p	CEBPG	1054	ENSG00000153879	PAR-CLIP	Functional MTI (Weak)	23446348	validated
515	mirtarbase	MIMAT0027376	hsa-miR-6737-3p	CEBPG	1054	ENSG00000153879	PAR-CLIP	Functional MTI (Weak)	21572407	validated
516	mirtarbase	MIMAT0027376	hsa-miR-6737-3p	CEBPG	1054	ENSG00000153879	PAR-CLIP	Functional MTI (Weak)	20371350	validated
517	mirtarbase	MIMAT0000062	hsa-let-7a-5p	CFL2	1073	ENSG00000165410	CLASH	Functional MTI (Weak)	23622248	validated
518	mirtarbase	MIMAT0002867	hsa-miR-520h	CFL2	1073	ENSG00000165410	PAR-CLIP	Functional MTI (Weak)	21572407	validated
519	mirtarbase	MIMAT0002858	hsa-miR-520g-3p	CFL2	1073	ENSG00000165410	PAR-CLIP	Functional MTI (Weak)	21572407	validated
520	mirtarbase	MIMAT0002853	hsa-miR-519d-3p	CFL2	1073	ENSG00000165410	HITS-CLIP	Functional MTI (Weak)	22473208	validated
521	mirtarbase	MIMAT0002853	hsa-miR-519d-3p	CFL2	1073	ENSG00000165410	PAR-CLIP	Functional MTI (Weak)	21572407	validated
522	mirtarbase	MIMAT0015078	hsa-miR-3194-5p	CHD1	1105	ENSG00000153922	PAR-CLIP	Functional MTI (Weak)	22291592	validated
523	mirtarbase	MIMAT0022714	hsa-miR-766-5p	CHD4	1108	ENSG00000111642	PAR-CLIP	Functional MTI (Weak)	22012620	validated
524	mirtarbase	MIMAT0022714	hsa-miR-766-5p	CHD4	1108	ENSG00000111642	PAR-CLIP	Functional MTI (Weak)	21572407	validated
525	mirtarbase	MIMAT0022714	hsa-miR-766-5p	CHD4	1108	ENSG00000111642	PAR-CLIP	Functional MTI (Weak)	20371350	validated
526	mirtarbase	MIMAT0000095	hsa-miR-96-5p	CHML	1122	ENSG00000203668	Sequencing	Functional MTI (Weak)	20371350	validated
527	mirtarbase	MIMAT0004679	hsa-miR-296-3p	CHRM3	1131	ENSG00000133019	CLASH	Functional MTI (Weak)	23622248	validated
528	mirtarbase	MIMAT0002867	hsa-miR-520h	CHRM3	1131	ENSG00000133019	HITS-CLIP	Functional MTI (Weak)	23824327	validated
529	mirtarbase	MIMAT0002858	hsa-miR-520g-3p	CHRM3	1131	ENSG00000133019	HITS-CLIP	Functional MTI (Weak)	23824327	validated
530	mirtarbase	MIMAT0005945	hsa-miR-1255b-5p	CKS2	1164	ENSG00000123975	PAR-CLIP	Functional MTI (Weak)	23592263	validated
531	mirtarbase	MIMAT0005945	hsa-miR-1255b-5p	CKS2	1164	ENSG00000123975	PAR-CLIP	Functional MTI (Weak)	23446348	validated
532	mirtarbase	MIMAT0005945	hsa-miR-1255b-5p	CKS2	1164	ENSG00000123975	PAR-CLIP	Functional MTI (Weak)	20371350	validated
533	mirtarbase	MIMAT0005945	hsa-miR-1255b-5p	CKS2	1164	ENSG00000123975	PAR-CLIP	Functional MTI (Weak)	26701625	validated
534	mirtarbase	MIMAT0004920	hsa-miR-541-3p	AP2M1	1173	ENSG00000161203	PAR-CLIP	Functional MTI (Weak)	26701625	validated
535	mirtarbase	MIMAT0019036	hsa-miR-4500	AP1S1	1174	ENSG00000106367	PAR-CLIP	Functional MTI (Weak)	23592263	validated
536	mirtarbase	MIMAT0019036	hsa-miR-4500	AP1S1	1174	ENSG00000106367	PAR-CLIP	Functional MTI (Weak)	26701625	validated
537	mirtarbase	MIMAT0000062	hsa-let-7a-5p	AP1S1	1174	ENSG00000106367	PAR-CLIP	Functional MTI (Weak)	23592263	validated
538	mirtarbase	MIMAT0000062	hsa-let-7a-5p	AP1S1	1174	ENSG00000106367	PAR-CLIP	Functional MTI (Weak)	26701625	validated
539	mirtarbase	MIMAT0027454	hsa-miR-6777-5p	CLU	1191	ENSG00000120885	PAR-CLIP	Functional MTI (Weak)	26701625	validated
540	mirtarbase	MIMAT0004951	hsa-miR-887-3p	CLPTM1	1209	ENSG00000104853	PAR-CLIP	Functional MTI (Weak)	26701625	validated
541	mirtarbase	MIMAT0027638	hsa-miR-6869-5p	CLTA	1211	ENSG00000122705	PAR-CLIP	Functional MTI (Weak)	21572407	validated
542	mirtarbase	MIMAT0027525	hsa-miR-6812-3p	CCR4	1233	ENSG00000183813	HITS-CLIP	Functional MTI (Weak)	27418678	validated
543	mirtarbase	MIMAT0027376	hsa-miR-6737-3p	CCR5	1234	ENSG00000160791	HITS-CLIP	Functional MTI (Weak)	23824327	validated
544	mirtarbase	MIMAT0000062	hsa-let-7a-5p	CCR7	1236	ENSG00000126353	Luciferase reporter assay//Northern blot//qRT-PCR//Western blot	Functional MTI	22251626	validated
545	mirtarbase	MIMAT0002806	hsa-miR-490-3p	ABCC2	1244	ENSG00000023839	Immunohistochemistry//Luciferase reporter assay//qRT-PCR//Western blot	Functional MTI	28386339	validated
546	mirtarbase	MIMAT0022714	hsa-miR-766-5p	COL1A1	1277	ENSG00000108821	PAR-CLIP	Functional MTI (Weak)	26701625	validated
547	mirtarbase	MIMAT0003879	hsa-miR-758-3p	COL4A1	1282	ENSG00000187498	PAR-CLIP	Functional MTI (Weak)	23446348	validated
548	mirtarbase	MIMAT0003879	hsa-miR-758-3p	COL4A1	1282	ENSG00000187498	PAR-CLIP	Functional MTI (Weak)	20371350	validated
549	mirtarbase	MIMAT0018973	hsa-miR-4451	COL8A1	1295	ENSG00000144810	PAR-CLIP	Functional MTI (Weak)	23592263	validated
550	mirtarbase	MIMAT0019036	hsa-miR-4500	COL8A1	1295	ENSG00000144810	PAR-CLIP	Functional MTI (Weak)	23592263	validated
551	mirtarbase	MIMAT0000062	hsa-let-7a-5p	COL8A1	1295	ENSG00000144810	PAR-CLIP	Functional MTI (Weak)	23592263	validated
552	mirtarbase	MIMAT0002806	hsa-miR-490-3p	COL9A2	1298	ENSG00000049089	PAR-CLIP	Functional MTI (Weak)	27292025	validated
553	mirtarbase	MIMAT0002853	hsa-miR-519d-3p	KLF6	1316	ENSG00000067082	PAR-CLIP	Functional MTI (Weak)	23592263	validated
554	mirtarbase	MIMAT0027638	hsa-miR-6869-5p	SLC31A1	1317	ENSG00000136868	HITS-CLIP	Functional MTI (Weak)	23824327	validated
555	mirtarbase	MIMAT0027638	hsa-miR-6869-5p	COX5B	1329	ENSG00000135940	PAR-CLIP	Functional MTI (Weak)	20371350	validated
556	mirtarbase	MIMAT0004679	hsa-miR-296-3p	COX6B1	1340	ENSG00000126267	PAR-CLIP	Functional MTI (Weak)	20371350	validated
557	mirtarbase	MIMAT0002853	hsa-miR-519d-3p	COX6B1	1340	ENSG00000126267	PAR-CLIP	Functional MTI (Weak)	20371350	validated
558	mirtarbase	MIMAT0019036	hsa-miR-4500	COX6B1	1340	ENSG00000126267	HITS-CLIP	Functional MTI (Weak)	23706177	validated
559	mirtarbase	MIMAT0000062	hsa-let-7a-5p	COX6B1	1340	ENSG00000126267	HITS-CLIP	Functional MTI (Weak)	23706177	validated
560	mirtarbase	MIMAT0000095	hsa-miR-96-5p	CPE	1363	ENSG00000109472	HITS-CLIP	Functional MTI (Weak)	23824327	validated
561	mirtarbase	MIMAT0002858	hsa-miR-520g-3p	CPE	1363	ENSG00000109472	HITS-CLIP	Functional MTI (Weak)	28735896	validated
562	mirtarbase	MIMAT0002867	hsa-miR-520h	CPE	1363	ENSG00000109472	HITS-CLIP	Functional MTI (Weak)	28735896	validated
563	mirtarbase	MIMAT0027638	hsa-miR-6869-5p	CPOX	1371	ENSG00000080819	PAR-CLIP	Functional MTI (Weak)	22100165	validated
564	mirtarbase	MIMAT0002853	hsa-miR-519d-3p	CPOX	1371	ENSG00000080819	HITS-CLIP	Functional MTI (Weak)	22473208	validated
565	mirtarbase	MIMAT0005945	hsa-miR-1255b-5p	CPS1	1373	ENSG00000021826	PAR-CLIP	Functional MTI (Weak)	23592263	validated
566	mirtarbase	MIMAT0030987	hsa-miR-8060	CPS1	1373	ENSG00000021826	PAR-CLIP	Functional MTI (Weak)	23592263	validated
567	mirtarbase	MIMAT0019936	hsa-miR-4778-5p	CPS1	1373	ENSG00000021826	HITS-CLIP	Functional MTI (Weak)	23313552	validated
568	mirtarbase	MIMAT0002853	hsa-miR-519d-3p	CPS1	1373	ENSG00000021826	HITS-CLIP	Functional MTI (Weak)	23313552	validated
569	mirtarbase	MIMAT0002867	hsa-miR-520h	CPT1A	1374	ENSG00000110090	HITS-CLIP	Functional MTI (Weak)	23313552	validated
570	mirtarbase	MIMAT0002858	hsa-miR-520g-3p	CPT1A	1374	ENSG00000110090	HITS-CLIP	Functional MTI (Weak)	23313552	validated
571	mirtarbase	MIMAT0002853	hsa-miR-519d-3p	CPT1A	1374	ENSG00000110090	HITS-CLIP	Functional MTI (Weak)	23313552	validated
572	mirtarbase	MIMAT0003301	hsa-miR-33b-5p	CREB1	1385	ENSG00000118260	Luciferase reporter assay//qRT-PCR	Functional MTI	23716591	validated
573	mirtarbase	MIMAT0002853	hsa-miR-519d-3p	CREB1	1385	ENSG00000118260	PAR-CLIP	Functional MTI (Weak)	23446348	validated
574	mirtarbase	MIMAT0002867	hsa-miR-520h	CREB1	1385	ENSG00000118260	PAR-CLIP	Functional MTI (Weak)	23446348	validated
575	mirtarbase	MIMAT0002858	hsa-miR-520g-3p	CREB1	1385	ENSG00000118260	PAR-CLIP	Functional MTI (Weak)	23446348	validated
576	mirtarbase	MIMAT0002853	hsa-miR-519d-3p	CRK	1398	ENSG00000167193	HITS-CLIP	Functional MTI (Weak)	22473208	validated
577	mirtarbase	MIMAT0002853	hsa-miR-519d-3p	CRK	1398	ENSG00000167193	PAR-CLIP	Functional MTI (Weak)	20371350	validated
578	mirtarbase	MIMAT0019936	hsa-miR-4778-5p	CRK	1398	ENSG00000167193	HITS-CLIP	Functional MTI (Weak)	23824327	validated
579	mirtarbase	MIMAT0003301	hsa-miR-33b-5p	CRK	1398	ENSG00000167193	PAR-CLIP	Functional MTI (Weak)	27292025	validated
580	mirtarbase	MIMAT0005945	hsa-miR-1255b-5p	CRKL	1399	ENSG00000099942	PAR-CLIP	Functional MTI (Weak)	20371350	validated
581	mirtarbase	MIMAT0003150	hsa-miR-455-5p	CRKL	1399	ENSG00000099942	PAR-CLIP	Functional MTI (Weak)	20371350	validated
582	mirtarbase	MIMAT0000062	hsa-let-7a-5p	CRX	1406	ENSG00000105392	PAR-CLIP	Functional MTI (Weak)	26701625	validated
583	mirtarbase	MIMAT0018973	hsa-miR-4451	CRX	1406	ENSG00000105392	PAR-CLIP	Functional MTI (Weak)	26701625	validated
584	mirtarbase	MIMAT0019036	hsa-miR-4500	CRX	1406	ENSG00000105392	PAR-CLIP	Functional MTI (Weak)	26701625	validated
585	mirtarbase	MIMAT0002853	hsa-miR-519d-3p	CRY2	1408	ENSG00000121671	HITS-CLIP	Functional MTI (Weak)	22473208	validated
586	mirtarbase	MIMAT0000062	hsa-let-7a-5p	CRY2	1408	ENSG00000121671	PAR-CLIP	Functional MTI (Weak)	23592263	validated
587	mirtarbase	MIMAT0000062	hsa-let-7a-5p	CRY2	1408	ENSG00000121671	PAR-CLIP	Functional MTI (Weak)	26701625	validated
588	mirtarbase	MIMAT0019036	hsa-miR-4500	CRY2	1408	ENSG00000121671	PAR-CLIP	Functional MTI (Weak)	23592263	validated
589	mirtarbase	MIMAT0019036	hsa-miR-4500	CRY2	1408	ENSG00000121671	PAR-CLIP	Functional MTI (Weak)	26701625	validated
590	mirtarbase	MIMAT0027525	hsa-miR-6812-3p	CRY2	1408	ENSG00000121671	HITS-CLIP	Functional MTI (Weak)	23824327	validated
591	mirtarbase	MIMAT0002867	hsa-miR-520h	CRYZ	1429	ENSG00000116791	PAR-CLIP	Functional MTI (Weak)	23592263	validated
592	mirtarbase	MIMAT0002867	hsa-miR-520h	CRYZ	1429	ENSG00000116791	PAR-CLIP	Functional MTI (Weak)	23446348	validated
593	mirtarbase	MIMAT0002867	hsa-miR-520h	CRYZ	1429	ENSG00000116791	PAR-CLIP	Functional MTI (Weak)	22012620	validated
594	mirtarbase	MIMAT0002867	hsa-miR-520h	CRYZ	1429	ENSG00000116791	PAR-CLIP	Functional MTI (Weak)	20371350	validated
595	mirtarbase	MIMAT0002867	hsa-miR-520h	CRYZ	1429	ENSG00000116791	PAR-CLIP	Functional MTI (Weak)	26701625	validated
596	mirtarbase	MIMAT0002867	hsa-miR-520h	CRYZ	1429	ENSG00000116791	PAR-CLIP	Functional MTI (Weak)	27292025	validated
597	mirtarbase	MIMAT0002858	hsa-miR-520g-3p	CRYZ	1429	ENSG00000116791	PAR-CLIP	Functional MTI (Weak)	23592263	validated
598	mirtarbase	MIMAT0002858	hsa-miR-520g-3p	CRYZ	1429	ENSG00000116791	PAR-CLIP	Functional MTI (Weak)	23446348	validated
599	mirtarbase	MIMAT0002858	hsa-miR-520g-3p	CRYZ	1429	ENSG00000116791	PAR-CLIP	Functional MTI (Weak)	22012620	validated
600	mirtarbase	MIMAT0002858	hsa-miR-520g-3p	CRYZ	1429	ENSG00000116791	PAR-CLIP	Functional MTI (Weak)	20371350	validated
601	mirtarbase	MIMAT0002858	hsa-miR-520g-3p	CRYZ	1429	ENSG00000116791	PAR-CLIP	Functional MTI (Weak)	26701625	validated
602	mirtarbase	MIMAT0002858	hsa-miR-520g-3p	CRYZ	1429	ENSG00000116791	PAR-CLIP	Functional MTI (Weak)	27292025	validated
603	mirtarbase	MIMAT0000062	hsa-let-7a-5p	CS	1431	ENSG00000062485	CLASH	Functional MTI (Weak)	23622248	validated
604	mirtarbase	MIMAT0022714	hsa-miR-766-5p	CS	1431	ENSG00000062485	PAR-CLIP	Functional MTI (Weak)	23592263	validated
605	mirtarbase	MIMAT0005875	hsa-miR-548j-5p	CSE1L	1434	ENSG00000124207	PAR-CLIP	Functional MTI (Weak)	22012620	validated
606	mirtarbase	MIMAT0005875	hsa-miR-548j-5p	CSE1L	1434	ENSG00000124207	PAR-CLIP	Functional MTI (Weak)	21572407	validated
607	mirtarbase	MIMAT0021037	hsa-miR-548ap-5p	CSE1L	1434	ENSG00000124207	PAR-CLIP	Functional MTI (Weak)	22012620	validated
608	mirtarbase	MIMAT0021037	hsa-miR-548ap-5p	CSE1L	1434	ENSG00000124207	PAR-CLIP	Functional MTI (Weak)	21572407	validated
609	mirtarbase	MIMAT0022714	hsa-miR-766-5p	CSF1	1435	ENSG00000184371	PAR-CLIP	Functional MTI (Weak)	20371350	validated
610	mirtarbase	MIMAT0015078	hsa-miR-3194-5p	CSK	1445	ENSG00000103653	PAR-CLIP	Functional MTI (Weak)	26701625	validated
611	mirtarbase	MIMAT0004920	hsa-miR-541-3p	CSK	1445	ENSG00000103653	PAR-CLIP	Functional MTI (Weak)	26701625	validated
612	mirtarbase	MIMAT0002853	hsa-miR-519d-3p	CSNK1A1	1452	ENSG00000113712	PAR-CLIP	Functional MTI (Weak)	23592263	validated
613	mirtarbase	MIMAT0002853	hsa-miR-519d-3p	CSNK1A1	1452	ENSG00000113712	PAR-CLIP	Functional MTI (Weak)	20371350	validated
614	mirtarbase	MIMAT0000095	hsa-miR-96-5p	CSNK1D	1453	ENSG00000141551	PAR-CLIP	Functional MTI (Weak)	26701625	validated
615	mirtarbase	MIMAT0000062	hsa-let-7a-5p	CSNK2A1	1457	ENSG00000101266	CLASH	Functional MTI (Weak)	23622248	validated
616	mirtarbase	MIMAT0018973	hsa-miR-4451	CSRP2	1466	ENSG00000175183	PAR-CLIP	Functional MTI (Weak)	23592263	validated
617	mirtarbase	MIMAT0018973	hsa-miR-4451	CSRP2	1466	ENSG00000175183	PAR-CLIP	Functional MTI (Weak)	21572407	validated
618	mirtarbase	MIMAT0027376	hsa-miR-6737-3p	CSRP2	1466	ENSG00000175183	PAR-CLIP	Functional MTI (Weak)	23592263	validated
619	mirtarbase	MIMAT0027376	hsa-miR-6737-3p	CSRP2	1466	ENSG00000175183	PAR-CLIP	Functional MTI (Weak)	21572407	validated
620	mirtarbase	MIMAT0002858	hsa-miR-520g-3p	CSTF2	1478	ENSG00000101811	PAR-CLIP	Functional MTI (Weak)	20371350	validated
621	mirtarbase	MIMAT0002867	hsa-miR-520h	CSTF2	1478	ENSG00000101811	PAR-CLIP	Functional MTI (Weak)	20371350	validated
622	mirtarbase	MIMAT0030999	hsa-miR-8072	CSTF2	1478	ENSG00000101811	PAR-CLIP	Functional MTI (Weak)	23592263	validated
623	mirtarbase	MIMAT0030999	hsa-miR-8072	CSTF2	1478	ENSG00000101811	PAR-CLIP	Functional MTI (Weak)	20371350	validated
624	mirtarbase	MIMAT0030999	hsa-miR-8072	CSTF2	1478	ENSG00000101811	PAR-CLIP	Functional MTI (Weak)	26701625	validated
625	mirtarbase	MIMAT0004679	hsa-miR-296-3p	CTNNA1	1495	ENSG00000044115	CLASH	Functional MTI (Weak)	23622248	validated
626	mirtarbase	MIMAT0002867	hsa-miR-520h	CTNNB1	1499	ENSG00000168036	HITS-CLIP	Functional MTI (Weak)	23313552	validated
627	mirtarbase	MIMAT0002858	hsa-miR-520g-3p	CTNNB1	1499	ENSG00000168036	HITS-CLIP	Functional MTI (Weak)	23313552	validated
628	mirtarbase	MIMAT0019036	hsa-miR-4500	CTPS1	1503	ENSG00000171793	HITS-CLIP	Functional MTI (Weak)	23313552	validated
629	mirtarbase	MIMAT0000062	hsa-let-7a-5p	CTPS1	1503	ENSG00000171793	HITS-CLIP	Functional MTI (Weak)	23313552	validated
630	mirtarbase	MIMAT0000095	hsa-miR-96-5p	CTSB	1508	ENSG00000164733	HITS-CLIP	Functional MTI (Weak)	19536157	validated
631	mirtarbase	MIMAT0000095	hsa-miR-96-5p	CTSB	1508	ENSG00000285132	HITS-CLIP	Functional MTI (Weak)	19536157	validated
632	mirtarbase	MIMAT0004679	hsa-miR-296-3p	CTSK	1513	ENSG00000143387	CLASH	Functional MTI (Weak)	23622248	validated
633	mirtarbase	MIMAT0002853	hsa-miR-519d-3p	CTSS	1520	ENSG00000163131	HITS-CLIP	Functional MTI (Weak)	22473208	validated
634	mirtarbase	MIMAT0004679	hsa-miR-296-3p	CX3CR1	1524	ENSG00000168329	Luciferase reporter assay//qRT-PCR//Western blot	Functional MTI	27186308	validated
635	mirtarbase	MIMAT0004679	hsa-miR-296-3p	CXADR	1525	ENSG00000154639	CLASH	Functional MTI (Weak)	23622248	validated
636	mirtarbase	MIMAT0002867	hsa-miR-520h	CYB5A	1528	ENSG00000166347	HITS-CLIP	Functional MTI (Weak)	23824327	validated
637	mirtarbase	MIMAT0002858	hsa-miR-520g-3p	CYB5A	1528	ENSG00000166347	HITS-CLIP	Functional MTI (Weak)	23824327	validated
638	mirtarbase	MIMAT0002853	hsa-miR-519d-3p	CYB5A	1528	ENSG00000166347	HITS-CLIP	Functional MTI (Weak)	23824327	validated
639	mirtarbase	MIMAT0002853	hsa-miR-519d-3p	CYLD	1540	ENSG00000083799	HITS-CLIP	Functional MTI (Weak)	22473208	validated
640	mirtarbase	MIMAT0004679	hsa-miR-296-3p	CYP1A1	1543	ENSG00000140465	CLASH	Functional MTI (Weak)	23622248	validated
641	mirtarbase	MIMAT0004920	hsa-miR-541-3p	CYP4A11	1579	ENSG00000187048	PAR-CLIP	Functional MTI (Weak)	23592263	validated
642	mirtarbase	MIMAT0027376	hsa-miR-6737-3p	CYP24A1	1591	ENSG00000019186	HITS-CLIP	Functional MTI (Weak)	23824327	validated
643	mirtarbase	MIMAT0018993	hsa-miR-4466	CYP51A1	1595	ENSG00000001630	HITS-CLIP	Functional MTI (Weak)	23824327	validated
644	mirtarbase	MIMAT0000062	hsa-let-7a-5p	CD55	1604	ENSG00000196352	CLASH	Functional MTI (Weak)	23622248	validated
645	mirtarbase	MIMAT0027525	hsa-miR-6812-3p	DARS1	1615	ENSG00000115866	HITS-CLIP	Functional MTI (Weak)	27418678	validated
646	mirtarbase	MIMAT0005875	hsa-miR-548j-5p	DDB1	1642	ENSG00000167986	PAR-CLIP	Functional MTI (Weak)	23592263	validated
647	mirtarbase	MIMAT0021037	hsa-miR-548ap-5p	DDB1	1642	ENSG00000167986	PAR-CLIP	Functional MTI (Weak)	23592263	validated
648	mirtarbase	MIMAT0000095	hsa-miR-96-5p	DDIT3	1649	ENSG00000175197	Sequencing	Functional MTI (Weak)	20371350	validated
649	mirtarbase	MIMAT0027616	hsa-miR-6858-5p	DDX3X	1654	ENSG00000215301	PAR-CLIP	Functional MTI (Weak)	23592263	validated
650	mirtarbase	MIMAT0027616	hsa-miR-6858-5p	DDX3X	1654	ENSG00000215301	PAR-CLIP	Functional MTI (Weak)	22012620	validated
651	mirtarbase	MIMAT0003150	hsa-miR-455-5p	DDX3X	1654	ENSG00000215301	PAR-CLIP	Functional MTI (Weak)	23592263	validated
652	mirtarbase	MIMAT0003150	hsa-miR-455-5p	DDX3X	1654	ENSG00000215301	PAR-CLIP	Functional MTI (Weak)	22012620	validated
653	mirtarbase	MIMAT0003311	hsa-miR-641	DDX3X	1654	ENSG00000215301	PAR-CLIP	Functional MTI (Weak)	21572407	validated
654	mirtarbase	MIMAT0003311	hsa-miR-641	DDX3X	1654	ENSG00000215301	PAR-CLIP	Functional MTI (Weak)	20371350	validated
655	mirtarbase	MIMAT0002853	hsa-miR-519d-3p	DDX5	1655	ENSG00000108654	HITS-CLIP	Functional MTI (Weak)	22473208	validated
656	mirtarbase	MIMAT0015032	hsa-miR-3158-3p	DDX6	1656	ENSG00000110367	PAR-CLIP	Functional MTI (Weak)	23592263	validated
657	mirtarbase	MIMAT0015032	hsa-miR-3158-3p	DDX6	1656	ENSG00000110367	PAR-CLIP	Functional MTI (Weak)	22012620	validated
658	mirtarbase	MIMAT0015032	hsa-miR-3158-3p	DDX6	1656	ENSG00000110367	PAR-CLIP	Functional MTI (Weak)	20371350	validated
659	mirtarbase	MIMAT0000062	hsa-let-7a-5p	DHX9	1660	ENSG00000135829	CLASH	Functional MTI (Weak)	23622248	validated
660	mirtarbase	MIMAT0004920	hsa-miR-541-3p	DDX11	1663	ENSG00000013573	PAR-CLIP	Functional MTI (Weak)	26701625	validated
661	mirtarbase	MIMAT0002806	hsa-miR-490-3p	DFFA	1676	ENSG00000160049	PAR-CLIP	Functional MTI (Weak)	23446348	validated
662	mirtarbase	MIMAT0002867	hsa-miR-520h	DHCR24	1718	ENSG00000116133	HITS-CLIP	Functional MTI (Weak)	19536157	validated
663	mirtarbase	MIMAT0002858	hsa-miR-520g-3p	DHCR24	1718	ENSG00000116133	HITS-CLIP	Functional MTI (Weak)	19536157	validated
664	mirtarbase	MIMAT0002853	hsa-miR-519d-3p	DHODH	1723	ENSG00000102967	HITS-CLIP	Functional MTI (Weak)	23824327	validated
665	mirtarbase	MIMAT0002853	hsa-miR-519d-3p	DHODH	1723	ENSG00000102967	HITS-CLIP	Functional MTI (Weak)	23313552	validated
666	mirtarbase	MIMAT0004920	hsa-miR-541-3p	DIAPH1	1729	ENSG00000131504	PAR-CLIP	Functional MTI (Weak)	26701625	validated
667	mirtarbase	MIMAT0003311	hsa-miR-641	DIAPH2	1730	ENSG00000147202	PAR-CLIP	Functional MTI (Weak)	22012620	validated
668	mirtarbase	MIMAT0002867	hsa-miR-520h	DMD	1756	ENSG00000198947	PAR-CLIP	Functional MTI (Weak)	20371350	validated
669	mirtarbase	MIMAT0002858	hsa-miR-520g-3p	DMD	1756	ENSG00000198947	PAR-CLIP	Functional MTI (Weak)	20371350	validated
670	mirtarbase	MIMAT0019036	hsa-miR-4500	DNA2	1763	ENSG00000138346	PAR-CLIP	Functional MTI (Weak)	23446348	validated
671	mirtarbase	MIMAT0000062	hsa-let-7a-5p	DNA2	1763	ENSG00000138346	PAR-CLIP	Functional MTI (Weak)	23446348	validated
672	mirtarbase	MIMAT0018973	hsa-miR-4451	DNAH9	1770	ENSG00000007174	HITS-CLIP	Functional MTI (Weak)	23706177	validated
673	mirtarbase	MIMAT0019036	hsa-miR-4500	DNAH9	1770	ENSG00000007174	HITS-CLIP	Functional MTI (Weak)	23706177	validated
674	mirtarbase	MIMAT0000062	hsa-let-7a-5p	DNAH9	1770	ENSG00000007174	HITS-CLIP	Functional MTI (Weak)	23706177	validated
675	mirtarbase	MIMAT0027525	hsa-miR-6812-3p	DNASE1L3	1776	ENSG00000163687	HITS-CLIP	Functional MTI (Weak)	23824327	validated
676	mirtarbase	MIMAT0000095	hsa-miR-96-5p	DYNC1H1	1778	ENSG00000197102	CLASH	Functional MTI (Weak)	23622248	validated
677	mirtarbase	MIMAT0002853	hsa-miR-519d-3p	DYNC1LI2	1783	ENSG00000135720	HITS-CLIP	Functional MTI (Weak)	22473208	validated
678	mirtarbase	MIMAT0002853	hsa-miR-519d-3p	DYNC1LI2	1783	ENSG00000135720	PAR-CLIP	Functional MTI (Weak)	21572407	validated
679	mirtarbase	MIMAT0004679	hsa-miR-296-3p	DOCK1	1793	ENSG00000150760	CLASH	Functional MTI (Weak)	23622248	validated
680	mirtarbase	MIMAT0002853	hsa-miR-519d-3p	DPYSL2	1808	ENSG00000092964	PAR-CLIP	Functional MTI (Weak)	22012620	validated
681	mirtarbase	MIMAT0005875	hsa-miR-548j-5p	DR1	1810	ENSG00000117505	PAR-CLIP	Functional MTI (Weak)	21572407	validated
682	mirtarbase	MIMAT0021037	hsa-miR-548ap-5p	DR1	1810	ENSG00000117505	PAR-CLIP	Functional MTI (Weak)	21572407	validated
683	mirtarbase	MIMAT0019036	hsa-miR-4500	ARID3A	1820	ENSG00000116017	PAR-CLIP	Functional MTI (Weak)	23592263	validated
684	mirtarbase	MIMAT0000062	hsa-let-7a-5p	ARID3A	1820	ENSG00000116017	PAR-CLIP	Functional MTI (Weak)	23592263	validated
685	mirtarbase	MIMAT0000062	hsa-let-7a-5p	DSC3	1825	ENSG00000134762	CLASH	Functional MTI (Weak)	23622248	validated
686	mirtarbase	MIMAT0018120	hsa-miR-3691-5p	TSC22D3	1831	ENSG00000157514	PAR-CLIP	Functional MTI (Weak)	23446348	validated
687	mirtarbase	MIMAT0018120	hsa-miR-3691-5p	TSC22D3	1831	ENSG00000157514	PAR-CLIP	Functional MTI (Weak)	21572407	validated
688	mirtarbase	MIMAT0002853	hsa-miR-519d-3p	DSPP	1834	ENSG00000152591	PAR-CLIP	Functional MTI (Weak)	20371350	validated
689	mirtarbase	MIMAT0027638	hsa-miR-6869-5p	SLC26A2	1836	ENSG00000155850	PAR-CLIP	Functional MTI (Weak)	23592263	validated
690	mirtarbase	MIMAT0027525	hsa-miR-6812-3p	SLC26A2	1836	ENSG00000155850	HITS-CLIP	Functional MTI (Weak)	23313552	validated
691	mirtarbase	MIMAT0000062	hsa-let-7a-5p	DUSP1	1843	ENSG00000120129	PAR-CLIP	Functional MTI (Weak)	21572407	validated
692	mirtarbase	MIMAT0019036	hsa-miR-4500	DUSP1	1843	ENSG00000120129	PAR-CLIP	Functional MTI (Weak)	21572407	validated
693	mirtarbase	MIMAT0015078	hsa-miR-3194-5p	DUSP2	1844	ENSG00000158050	PAR-CLIP	Functional MTI (Weak)	23592263	validated
694	mirtarbase	MIMAT0002853	hsa-miR-519d-3p	DUSP2	1844	ENSG00000158050	PAR-CLIP	Functional MTI (Weak)	23592263	validated
695	mirtarbase	MIMAT0002853	hsa-miR-519d-3p	DUSP2	1844	ENSG00000158050	PAR-CLIP	Functional MTI (Weak)	22012620	validated
696	mirtarbase	MIMAT0003301	hsa-miR-33b-5p	DUSP8	1850	ENSG00000273793	PAR-CLIP	Functional MTI (Weak)	21572407	validated
697	mirtarbase	MIMAT0003301	hsa-miR-33b-5p	DUSP8	1850	ENSG00000278165	PAR-CLIP	Functional MTI (Weak)	21572407	validated
698	mirtarbase	MIMAT0003301	hsa-miR-33b-5p	DUSP8	1850	ENSG00000184545	PAR-CLIP	Functional MTI (Weak)	21572407	validated
699	mirtarbase	MIMAT0019036	hsa-miR-4500	DVL3	1857	ENSG00000161202	PAR-CLIP	Functional MTI (Weak)	23446348	validated
700	mirtarbase	MIMAT0000062	hsa-let-7a-5p	DVL3	1857	ENSG00000161202	PAR-CLIP	Functional MTI (Weak)	23446348	validated
701	mirtarbase	MIMAT0003150	hsa-miR-455-5p	DYRK1A	1859	ENSG00000157540	HITS-CLIP	Functional MTI (Weak)	23824327	validated
702	mirtarbase	MIMAT0000062	hsa-let-7a-5p	E2F1	1869	ENSG00000101412	Western blot	Non-Functional MTI	19110058	validated
703	mirtarbase	MIMAT0002853	hsa-miR-519d-3p	E2F1	1869	ENSG00000101412	HITS-CLIP	Functional MTI (Weak)	22473208	validated
704	mirtarbase	MIMAT0002853	hsa-miR-519d-3p	E2F1	1869	ENSG00000101412	Luciferase reporter assay	Functional MTI	28146423	validated
705	mirtarbase	MIMAT0000062	hsa-let-7a-5p	E2F2	1870	ENSG00000007968	Luciferase reporter assay//qRT-PCR//Western blot	Functional MTI	20418948	validated
706	mirtarbase	MIMAT0000062	hsa-let-7a-5p	E2F2	1870	ENSG00000282899	Luciferase reporter assay//qRT-PCR//Western blot	Functional MTI	20418948	validated
707	mirtarbase	MIMAT0002853	hsa-miR-519d-3p	E2F2	1870	ENSG00000007968	HITS-CLIP	Functional MTI (Weak)	22473208	validated
708	mirtarbase	MIMAT0002853	hsa-miR-519d-3p	E2F2	1870	ENSG00000282899	HITS-CLIP	Functional MTI (Weak)	22473208	validated
709	mirtarbase	MIMAT0002853	hsa-miR-519d-3p	E2F3	1871	ENSG00000112242	HITS-CLIP	Functional MTI (Weak)	22473208	validated
710	mirtarbase	MIMAT0019936	hsa-miR-4778-5p	E2F3	1871	ENSG00000112242	PAR-CLIP	Functional MTI (Weak)	20371350	validated
711	mirtarbase	MIMAT0002853	hsa-miR-519d-3p	E2F5	1875	ENSG00000133740	HITS-CLIP	Functional MTI (Weak)	22473208	validated
712	mirtarbase	MIMAT0019036	hsa-miR-4500	E2F6	1876	ENSG00000169016	PAR-CLIP	Functional MTI (Weak)	20371350	validated
713	mirtarbase	MIMAT0000062	hsa-let-7a-5p	E2F6	1876	ENSG00000169016	PAR-CLIP	Functional MTI (Weak)	20371350	validated
714	mirtarbase	MIMAT0002853	hsa-miR-519d-3p	GPR183	1880	ENSG00000169508	PAR-CLIP	Functional MTI (Weak)	26701625	validated
715	mirtarbase	MIMAT0000095	hsa-miR-96-5p	ECT2	1894	ENSG00000114346	Sequencing	Functional MTI (Weak)	20371350	validated
716	mirtarbase	MIMAT0000062	hsa-let-7a-5p	EDN1	1906	ENSG00000078401	PAR-CLIP	Functional MTI (Weak)	23592263	validated
717	mirtarbase	MIMAT0019036	hsa-miR-4500	EDN1	1906	ENSG00000078401	PAR-CLIP	Functional MTI (Weak)	23592263	validated
718	mirtarbase	MIMAT0030987	hsa-miR-8060	EDN1	1906	ENSG00000078401	PAR-CLIP	Functional MTI (Weak)	23592263	validated
719	mirtarbase	MIMAT0003301	hsa-miR-33b-5p	EDN1	1906	ENSG00000078401	HITS-CLIP	Functional MTI (Weak)	23824327	validated
720	mirtarbase	MIMAT0022714	hsa-miR-766-5p	PHC2	1912	ENSG00000134686	PAR-CLIP	Functional MTI (Weak)	26701625	validated
721	mirtarbase	MIMAT0004679	hsa-miR-296-3p	EEF1A1	1915	ENSG00000156508	CLASH	Functional MTI (Weak)	23622248	validated
722	mirtarbase	MIMAT0000095	hsa-miR-96-5p	EEF1A1	1915	ENSG00000156508	CLASH	Functional MTI (Weak)	23622248	validated
723	mirtarbase	MIMAT0004679	hsa-miR-296-3p	EEF2	1938	ENSG00000167658	CLASH	Functional MTI (Weak)	23622248	validated
724	mirtarbase	MIMAT0000062	hsa-let-7a-5p	EEF2	1938	ENSG00000167658	CLASH	Functional MTI (Weak)	23622248	validated
725	mirtarbase	MIMAT0004920	hsa-miR-541-3p	EFNA1	1942	ENSG00000169242	PAR-CLIP	Functional MTI (Weak)	23592263	validated
726	mirtarbase	MIMAT0005875	hsa-miR-548j-5p	EFNA5	1946	ENSG00000184349	PAR-CLIP	Functional MTI (Weak)	22012620	validated
727	mirtarbase	MIMAT0021037	hsa-miR-548ap-5p	EFNA5	1946	ENSG00000184349	PAR-CLIP	Functional MTI (Weak)	22012620	validated
728	mirtarbase	MIMAT0018120	hsa-miR-3691-5p	EFNB1	1947	ENSG00000090776	PAR-CLIP	Functional MTI (Weak)	23592263	validated
729	mirtarbase	MIMAT0000095	hsa-miR-96-5p	EFNB2	1948	ENSG00000125266	Sequencing	Functional MTI (Weak)	20371350	validated
730	mirtarbase	MIMAT0005875	hsa-miR-548j-5p	CELSR3	1951	ENSG00000008300	PAR-CLIP	Functional MTI (Weak)	24398324	validated
731	mirtarbase	MIMAT0005875	hsa-miR-548j-5p	CELSR3	1951	ENSG00000008300	PAR-CLIP	Functional MTI (Weak)	21572407	validated
732	mirtarbase	MIMAT0005875	hsa-miR-548j-5p	CELSR3	1951	ENSG00000008300	PAR-CLIP	Functional MTI (Weak)	20371350	validated
733	mirtarbase	MIMAT0021037	hsa-miR-548ap-5p	CELSR3	1951	ENSG00000008300	PAR-CLIP	Functional MTI (Weak)	24398324	validated
734	mirtarbase	MIMAT0021037	hsa-miR-548ap-5p	CELSR3	1951	ENSG00000008300	PAR-CLIP	Functional MTI (Weak)	21572407	validated
735	mirtarbase	MIMAT0021037	hsa-miR-548ap-5p	CELSR3	1951	ENSG00000008300	PAR-CLIP	Functional MTI (Weak)	20371350	validated
736	mirtarbase	MIMAT0002867	hsa-miR-520h	CELSR3	1951	ENSG00000008300	PAR-CLIP	Functional MTI (Weak)	20371350	validated
737	mirtarbase	MIMAT0002858	hsa-miR-520g-3p	CELSR3	1951	ENSG00000008300	PAR-CLIP	Functional MTI (Weak)	20371350	validated
738	mirtarbase	MIMAT0022488	hsa-miR-5695	CELSR3	1951	ENSG00000008300	HITS-CLIP	Functional MTI (Weak)	23824327	validated
739	mirtarbase	MIMAT0027616	hsa-miR-6858-5p	CELSR2	1952	ENSG00000143126	PAR-CLIP	Functional MTI (Weak)	20371350	validated
740	mirtarbase	MIMAT0000062	hsa-let-7a-5p	EGFR	1956	ENSG00000146648	Luciferase reporter assay	Functional MTI	23032975	validated
741	mirtarbase	MIMAT0000062	hsa-let-7a-5p	EGR3	1960	ENSG00000179388	qRT-PCR	Functional MTI (Weak)	17942906	validated
742	mirtarbase	MIMAT0019936	hsa-miR-4778-5p	EIF1AX	1964	ENSG00000173674	PAR-CLIP	Functional MTI (Weak)	21572407	validated
743	mirtarbase	MIMAT0002853	hsa-miR-519d-3p	EIF2S1	1965	ENSG00000134001	PAR-CLIP	Functional MTI (Weak)	21572407	validated
744	mirtarbase	MIMAT0002853	hsa-miR-519d-3p	EIF2S1	1965	ENSG00000134001	HITS-CLIP	Functional MTI (Weak)	23824327	validated
745	mirtarbase	MIMAT0002858	hsa-miR-520g-3p	EIF2S1	1965	ENSG00000134001	PAR-CLIP	Functional MTI (Weak)	21572407	validated
746	mirtarbase	MIMAT0002858	hsa-miR-520g-3p	EIF2S1	1965	ENSG00000134001	HITS-CLIP	Functional MTI (Weak)	23824327	validated
747	mirtarbase	MIMAT0002867	hsa-miR-520h	EIF2S1	1965	ENSG00000134001	PAR-CLIP	Functional MTI (Weak)	21572407	validated
748	mirtarbase	MIMAT0002867	hsa-miR-520h	EIF2S1	1965	ENSG00000134001	HITS-CLIP	Functional MTI (Weak)	23824327	validated
749	mirtarbase	MIMAT0003879	hsa-miR-758-3p	EIF2S3	1968	ENSG00000130741	HITS-CLIP	Functional MTI (Weak)	23824327	validated
750	mirtarbase	MIMAT0005945	hsa-miR-1255b-5p	EPHA2	1969	ENSG00000142627	PAR-CLIP	Functional MTI (Weak)	22012620	validated
751	mirtarbase	MIMAT0005945	hsa-miR-1255b-5p	EPHA2	1969	ENSG00000142627	PAR-CLIP	Functional MTI (Weak)	26701625	validated
752	mirtarbase	MIMAT0003311	hsa-miR-641	EIF4A2	1974	ENSG00000156976	PAR-CLIP	Functional MTI (Weak)	23446348	validated
753	mirtarbase	MIMAT0003311	hsa-miR-641	EIF4A2	1974	ENSG00000156976	PAR-CLIP	Functional MTI (Weak)	22012620	validated
754	mirtarbase	MIMAT0003311	hsa-miR-641	EIF4A2	1974	ENSG00000156976	PAR-CLIP//HITS-CLIP	Functional MTI (Weak)	21572407	validated
755	mirtarbase	MIMAT0003311	hsa-miR-641	EIF4A2	1974	ENSG00000156976	PAR-CLIP	Functional MTI (Weak)	20371350	validated
756	mirtarbase	MIMAT0002853	hsa-miR-519d-3p	EIF4A2	1974	ENSG00000156976	PAR-CLIP	Functional MTI (Weak)	20371350	validated
757	mirtarbase	MIMAT0000095	hsa-miR-96-5p	EIF4EBP2	1979	ENSG00000148730	HITS-CLIP	Functional MTI (Weak)	23824327	validated
758	mirtarbase	MIMAT0000095	hsa-miR-96-5p	EIF4G1	1981	ENSG00000114867	Sequencing	Functional MTI (Weak)	20371350	validated
759	mirtarbase	MIMAT0000062	hsa-let-7a-5p	EIF4G2	1982	ENSG00000110321	PAR-CLIP	Functional MTI (Weak)	23592263	validated
760	mirtarbase	MIMAT0000062	hsa-let-7a-5p	EIF4G2	1982	ENSG00000110321	PAR-CLIP	Functional MTI (Weak)	21572407	validated
761	mirtarbase	MIMAT0000062	hsa-let-7a-5p	EIF4G2	1982	ENSG00000110321	PAR-CLIP	Functional MTI (Weak)	27292025	validated
762	mirtarbase	MIMAT0019036	hsa-miR-4500	EIF4G2	1982	ENSG00000110321	PAR-CLIP	Functional MTI (Weak)	23592263	validated
763	mirtarbase	MIMAT0019036	hsa-miR-4500	EIF4G2	1982	ENSG00000110321	PAR-CLIP	Functional MTI (Weak)	21572407	validated
764	mirtarbase	MIMAT0019036	hsa-miR-4500	EIF4G2	1982	ENSG00000110321	PAR-CLIP	Functional MTI (Weak)	27292025	validated
765	mirtarbase	MIMAT0002853	hsa-miR-519d-3p	EIF4G2	1982	ENSG00000110321	HITS-CLIP	Functional MTI (Weak)	22473208	validated
766	mirtarbase	MIMAT0004679	hsa-miR-296-3p	EIF5A	1984	ENSG00000132507	CLASH	Functional MTI (Weak)	23622248	validated
767	mirtarbase	MIMAT0004679	hsa-miR-296-3p	EIF5A	1984	ENSG00000288145	CLASH	Functional MTI (Weak)	23622248	validated
768	mirtarbase	MIMAT0005945	hsa-miR-1255b-5p	EIF5A	1984	ENSG00000132507	PAR-CLIP	Functional MTI (Weak)	26701625	validated
769	mirtarbase	MIMAT0005945	hsa-miR-1255b-5p	EIF5A	1984	ENSG00000288145	PAR-CLIP	Functional MTI (Weak)	26701625	validated
770	mirtarbase	MIMAT0002853	hsa-miR-519d-3p	ELAVL2	1993	ENSG00000107105	PAR-CLIP	Functional MTI (Weak)	22012620	validated
771	mirtarbase	MIMAT0002867	hsa-miR-520h	ELAVL2	1993	ENSG00000107105	PAR-CLIP	Functional MTI (Weak)	21572407	validated
772	mirtarbase	MIMAT0002858	hsa-miR-520g-3p	ELAVL2	1993	ENSG00000107105	PAR-CLIP	Functional MTI (Weak)	21572407	validated
773	mirtarbase	MIMAT0027616	hsa-miR-6858-5p	ELF3	1999	ENSG00000163435	PAR-CLIP	Functional MTI (Weak)	26701625	validated
774	mirtarbase	MIMAT0002867	hsa-miR-520h	ELK4	2005	ENSG00000158711	PAR-CLIP	Functional MTI (Weak)	23446348	validated
775	mirtarbase	MIMAT0002858	hsa-miR-520g-3p	ELK4	2005	ENSG00000158711	PAR-CLIP	Functional MTI (Weak)	23446348	validated
776	mirtarbase	MIMAT0002853	hsa-miR-519d-3p	ELK4	2005	ENSG00000158711	PAR-CLIP	Functional MTI (Weak)	23446348	validated
777	mirtarbase	MIMAT0002853	hsa-miR-519d-3p	ELK4	2005	ENSG00000158711	PAR-CLIP	Functional MTI (Weak)	20371350	validated
778	mirtarbase	MIMAT0004679	hsa-miR-296-3p	MARK2	2011	ENSG00000072518	PAR-CLIP	Functional MTI (Weak)	23592263	validated
779	mirtarbase	MIMAT0027616	hsa-miR-6858-5p	EMX1	2016	ENSG00000135638	PAR-CLIP	Functional MTI (Weak)	22100165	validated
780	mirtarbase	MIMAT0030999	hsa-miR-8072	EN1	2019	ENSG00000163064	PAR-CLIP	Functional MTI (Weak)	23592263	validated
781	mirtarbase	MIMAT0030999	hsa-miR-8072	EN1	2019	ENSG00000163064	PAR-CLIP	Functional MTI (Weak)	20371350	validated
782	mirtarbase	MIMAT0030999	hsa-miR-8072	EN1	2019	ENSG00000163064	PAR-CLIP	Functional MTI (Weak)	26701625	validated
783	mirtarbase	MIMAT0027616	hsa-miR-6858-5p	EN2	2020	ENSG00000164778	PAR-CLIP	Functional MTI (Weak)	23592263	validated
784	mirtarbase	MIMAT0022714	hsa-miR-766-5p	EN2	2020	ENSG00000164778	PAR-CLIP	Functional MTI (Weak)	20371350	validated
785	mirtarbase	MIMAT0002853	hsa-miR-519d-3p	EPHA4	2043	ENSG00000116106	PAR-CLIP	Functional MTI (Weak)	21572407	validated
786	mirtarbase	MIMAT0005945	hsa-miR-1255b-5p	EPHA4	2043	ENSG00000116106	PAR-CLIP	Functional MTI (Weak)	21572407	validated
787	mirtarbase	MIMAT0019036	hsa-miR-4500	EPHA4	2043	ENSG00000116106	PAR-CLIP	Functional MTI (Weak)	21572407	validated
788	mirtarbase	MIMAT0000062	hsa-let-7a-5p	EPHA4	2043	ENSG00000116106	PAR-CLIP	Functional MTI (Weak)	21572407	validated
789	mirtarbase	MIMAT0022488	hsa-miR-5695	EPHB4	2050	ENSG00000196411	HITS-CLIP	Functional MTI (Weak)	19536157	validated
790	mirtarbase	MIMAT0019936	hsa-miR-4778-5p	EPHX2	2053	ENSG00000120915	HITS-CLIP	Functional MTI (Weak)	23313552	validated
791	mirtarbase	MIMAT0019936	hsa-miR-4778-5p	CLN8	2055	ENSG00000182372	HITS-CLIP	Functional MTI (Weak)	23824327	validated
792	mirtarbase	MIMAT0019936	hsa-miR-4778-5p	CLN8	2055	ENSG00000278220	HITS-CLIP	Functional MTI (Weak)	23824327	validated
793	mirtarbase	MIMAT0019936	hsa-miR-4778-5p	CLN8	2055	ENSG00000182372	HITS-CLIP	Functional MTI (Weak)	23313552	validated
794	mirtarbase	MIMAT0019936	hsa-miR-4778-5p	CLN8	2055	ENSG00000278220	HITS-CLIP	Functional MTI (Weak)	23313552	validated
795	mirtarbase	MIMAT0019936	hsa-miR-4778-5p	CLN8	2055	ENSG00000182372	HITS-CLIP	Functional MTI (Weak)	22927820	validated
796	mirtarbase	MIMAT0019936	hsa-miR-4778-5p	CLN8	2055	ENSG00000278220	HITS-CLIP	Functional MTI (Weak)	22927820	validated
797	mirtarbase	MIMAT0018973	hsa-miR-4451	EPS8	2059	ENSG00000151491	HITS-CLIP	Functional MTI (Weak)	27418678	validated
798	mirtarbase	MIMAT0002853	hsa-miR-519d-3p	NR2F6	2063	ENSG00000160113	PAR-CLIP	Functional MTI (Weak)	23446348	validated
799	mirtarbase	MIMAT0002853	hsa-miR-519d-3p	NR2F6	2063	ENSG00000160113	PAR-CLIP	Functional MTI (Weak)	21572407	validated
800	mirtarbase	MIMAT0004920	hsa-miR-541-3p	ERBB2	2064	ENSG00000141736	Luciferase reporter assay	Functional MTI	24148764	validated
801	mirtarbase	MIMAT0004679	hsa-miR-296-3p	ERCC1	2067	ENSG00000012061	CLASH	Functional MTI (Weak)	23622248	validated
802	mirtarbase	MIMAT0027376	hsa-miR-6737-3p	ERCC1	2067	ENSG00000012061	PAR-CLIP	Functional MTI (Weak)	27292025	validated
803	mirtarbase	MIMAT0002853	hsa-miR-519d-3p	EREG	2069	ENSG00000124882	PAR-CLIP	Functional MTI (Weak)	26701625	validated
804	mirtarbase	MIMAT0003150	hsa-miR-455-5p	ERCC4	2072	ENSG00000175595	PAR-CLIP	Functional MTI (Weak)	23446348	validated
805	mirtarbase	MIMAT0003150	hsa-miR-455-5p	ERCC4	2072	ENSG00000175595	PAR-CLIP	Functional MTI (Weak)	21572407	validated
806	mirtarbase	MIMAT0005875	hsa-miR-548j-5p	ERH	2079	ENSG00000100632	PAR-CLIP	Functional MTI (Weak)	23592263	validated
807	mirtarbase	MIMAT0005875	hsa-miR-548j-5p	ERH	2079	ENSG00000100632	PAR-CLIP	Functional MTI (Weak)	21572407	validated
808	mirtarbase	MIMAT0021037	hsa-miR-548ap-5p	ERH	2079	ENSG00000100632	PAR-CLIP	Functional MTI (Weak)	23592263	validated
809	mirtarbase	MIMAT0021037	hsa-miR-548ap-5p	ERH	2079	ENSG00000100632	PAR-CLIP	Functional MTI (Weak)	21572407	validated
810	mirtarbase	MIMAT0000062	hsa-let-7a-5p	ERN1	2081	ENSG00000178607	CLASH	Functional MTI (Weak)	23622248	validated
811	mirtarbase	MIMAT0002806	hsa-miR-490-3p	ERN1	2081	ENSG00000178607	PAR-CLIP	Functional MTI (Weak)	22012620	validated
812	mirtarbase	MIMAT0002867	hsa-miR-520h	ESR2	2100	ENSG00000140009	HITS-CLIP	Functional MTI (Weak)	23313552	validated
813	mirtarbase	MIMAT0002858	hsa-miR-520g-3p	ESR2	2100	ENSG00000140009	HITS-CLIP	Functional MTI (Weak)	23313552	validated
814	mirtarbase	MIMAT0002853	hsa-miR-519d-3p	ESR2	2100	ENSG00000140009	HITS-CLIP	Functional MTI (Weak)	23313552	validated
815	mirtarbase	MIMAT0002853	hsa-miR-519d-3p	ETF1	2107	ENSG00000120705	HITS-CLIP	Functional MTI (Weak)	22473208	validated
816	mirtarbase	MIMAT0022708	hsa-miR-584-3p	ETS1	2113	ENSG00000134954	PAR-CLIP	Functional MTI (Weak)	22012620	validated
817	mirtarbase	MIMAT0003150	hsa-miR-455-5p	ETS2	2114	ENSG00000157557	PAR-CLIP	Functional MTI (Weak)	21572407	validated
818	mirtarbase	MIMAT0004679	hsa-miR-296-3p	ETV6	2120	ENSG00000139083	CLASH	Functional MTI (Weak)	23622248	validated
819	mirtarbase	MIMAT0000062	hsa-let-7a-5p	EWSR1	2130	ENSG00000182944	Luciferase reporter assay//Microarray//qRT-PCR//Western blot	Functional MTI	21853155	validated
820	mirtarbase	MIMAT0002853	hsa-miR-519d-3p	EZH1	2145	ENSG00000108799	HITS-CLIP	Functional MTI (Weak)	22473208	validated
821	mirtarbase	MIMAT0000062	hsa-let-7a-5p	EZH2	2146	ENSG00000106462	CLASH	Functional MTI (Weak)	23622248	validated
822	mirtarbase	MIMAT0000062	hsa-let-7a-5p	EZH2	2146	ENSG00000106462	Luciferase reporter assay//qRT-PCR//Western blot	Functional MTI	22972404	validated
823	mirtarbase	MIMAT0027525	hsa-miR-6812-3p	F2	2147	ENSG00000180210	HITS-CLIP	Functional MTI (Weak)	23824327	validated
824	mirtarbase	MIMAT0000062	hsa-let-7a-5p	F2R	2149	ENSG00000181104	CLASH	Functional MTI (Weak)	23622248	validated
825	mirtarbase	MIMAT0002853	hsa-miR-519d-3p	F2R	2149	ENSG00000181104	PAR-CLIP	Functional MTI (Weak)	20371350	validated
826	mirtarbase	MIMAT0018993	hsa-miR-4466	F2R	2149	ENSG00000181104	PAR-CLIP	Functional MTI (Weak)	20371350	validated
827	mirtarbase	MIMAT0002867	hsa-miR-520h	F2RL1	2150	ENSG00000164251	HITS-CLIP	Functional MTI (Weak)	23313552	validated
828	mirtarbase	MIMAT0002858	hsa-miR-520g-3p	F2RL1	2150	ENSG00000164251	HITS-CLIP	Functional MTI (Weak)	23313552	validated
829	mirtarbase	MIMAT0002853	hsa-miR-519d-3p	F2RL1	2150	ENSG00000164251	HITS-CLIP	Functional MTI (Weak)	23313552	validated
830	mirtarbase	MIMAT0002853	hsa-miR-519d-3p	F3	2152	ENSG00000117525	PAR-CLIP	Functional MTI (Weak)	23592263	validated
831	mirtarbase	MIMAT0002853	hsa-miR-519d-3p	F3	2152	ENSG00000117525	PAR-CLIP	Functional MTI (Weak)	23446348	validated
832	mirtarbase	MIMAT0002853	hsa-miR-519d-3p	F3	2152	ENSG00000117525	PAR-CLIP	Functional MTI (Weak)	21572407	validated
833	mirtarbase	MIMAT0002853	hsa-miR-519d-3p	F3	2152	ENSG00000117525	PAR-CLIP	Functional MTI (Weak)	20371350	validated
834	mirtarbase	MIMAT0002853	hsa-miR-519d-3p	F3	2152	ENSG00000117525	PAR-CLIP	Functional MTI (Weak)	26701625	validated
835	mirtarbase	MIMAT0022488	hsa-miR-5695	F3	2152	ENSG00000117525	PAR-CLIP	Functional MTI (Weak)	27292025	validated
836	mirtarbase	MIMAT0022714	hsa-miR-766-5p	FAAH	2166	ENSG00000117480	PAR-CLIP	Functional MTI (Weak)	23592263	validated
837	mirtarbase	MIMAT0027525	hsa-miR-6812-3p	FANCC	2176	ENSG00000158169	HITS-CLIP	Functional MTI (Weak)	21572407	validated
838	mirtarbase	MIMAT0002853	hsa-miR-519d-3p	ACSL4	2182	ENSG00000068366	PAR-CLIP//HITS-CLIP	Functional MTI (Weak)	21572407	validated
839	mirtarbase	MIMAT0003301	hsa-miR-33b-5p	ACSL4	2182	ENSG00000068366	PAR-CLIP//HITS-CLIP	Functional MTI (Weak)	21572407	validated
840	mirtarbase	MIMAT0003301	hsa-miR-33b-5p	BPTF	2186	ENSG00000171634	CLASH	Functional MTI (Weak)	23622248	validated
841	mirtarbase	MIMAT0000062	hsa-let-7a-5p	BPTF	2186	ENSG00000171634	CLASH	Functional MTI (Weak)	23622248	validated
842	mirtarbase	MIMAT0000062	hsa-let-7a-5p	FARSA	2193	ENSG00000179115	CLASH	Functional MTI (Weak)	23622248	validated
843	mirtarbase	MIMAT0027525	hsa-miR-6812-3p	FECH	2235	ENSG00000066926	HITS-CLIP	Functional MTI (Weak)	23824327	validated
844	mirtarbase	MIMAT0005875	hsa-miR-548j-5p	GPC4	2239	ENSG00000076716	PAR-CLIP	Functional MTI (Weak)	21572407	validated
845	mirtarbase	MIMAT0021037	hsa-miR-548ap-5p	GPC4	2239	ENSG00000076716	PAR-CLIP	Functional MTI (Weak)	21572407	validated
846	mirtarbase	MIMAT0003301	hsa-miR-33b-5p	FER	2241	ENSG00000151422	HITS-CLIP	Functional MTI (Weak)	23824327	validated
847	mirtarbase	MIMAT0022488	hsa-miR-5695	FGF2	2247	ENSG00000138685	PAR-CLIP	Functional MTI (Weak)	23446348	validated
848	mirtarbase	MIMAT0022488	hsa-miR-5695	FGF2	2247	ENSG00000138685	PAR-CLIP	Functional MTI (Weak)	21572407	validated
849	mirtarbase	MIMAT0022488	hsa-miR-5695	FGF2	2247	ENSG00000138685	PAR-CLIP	Functional MTI (Weak)	20371350	validated
850	mirtarbase	MIMAT0004679	hsa-miR-296-3p	FGFR1	2260	ENSG00000077782	CLASH	Functional MTI (Weak)	23622248	validated
851	mirtarbase	MIMAT0016890	hsa-miR-4261	FHL2	2274	ENSG00000115641	PAR-CLIP	Functional MTI (Weak)	27292025	validated
852	mirtarbase	MIMAT0016890	hsa-miR-4261	FHL2	2274	ENSG00000115641	HITS-CLIP	Functional MTI (Weak)	27418678	validated
853	mirtarbase	MIMAT0016890	hsa-miR-4261	FKBP1A	2280	ENSG00000088832	PAR-CLIP	Functional MTI (Weak)	23446348	validated
854	mirtarbase	MIMAT0002853	hsa-miR-519d-3p	FOXC1	2296	ENSG00000054598	PAR-CLIP	Functional MTI (Weak)	21572407	validated
855	mirtarbase	MIMAT0000095	hsa-miR-96-5p	FOXO1	2308	ENSG00000150907	qRT-PCR//Luciferase reporter assay//Western blot	Functional MTI	19574223	validated
856	mirtarbase	MIMAT0000095	hsa-miR-96-5p	FOXO1	2308	ENSG00000150907	Immunohistochemistry//Northern blot//qRT-PCR//Western blot	Functional MTI	20028871	validated
857	mirtarbase	MIMAT0000095	hsa-miR-96-5p	FOXO1	2308	ENSG00000150907	Microarray	Functional MTI (Weak)	23807165	validated
858	mirtarbase	MIMAT0000095	hsa-miR-96-5p	FOXO1	2308	ENSG00000150907	PAR-CLIP	Functional MTI (Weak)	22012620	validated
859	mirtarbase	MIMAT0000095	hsa-miR-96-5p	FOXO1	2308	ENSG00000150907	Luciferase reporter assay//qRT-PCR//Western blot	Functional MTI	26617698	validated
860	mirtarbase	MIMAT0000095	hsa-miR-96-5p	FOXO1	2308	ENSG00000150907	Luciferase reporter assay//qRT-PCR//Western blot	Functional MTI	25369914	validated
861	mirtarbase	MIMAT0002867	hsa-miR-520h	FOXO1	2308	ENSG00000150907	PAR-CLIP	Functional MTI (Weak)	21572407	validated
862	mirtarbase	MIMAT0002867	hsa-miR-520h	FOXO1	2308	ENSG00000150907	PAR-CLIP	Functional MTI (Weak)	20371350	validated
863	mirtarbase	MIMAT0002858	hsa-miR-520g-3p	FOXO1	2308	ENSG00000150907	PAR-CLIP	Functional MTI (Weak)	21572407	validated
864	mirtarbase	MIMAT0002858	hsa-miR-520g-3p	FOXO1	2308	ENSG00000150907	PAR-CLIP	Functional MTI (Weak)	20371350	validated
865	mirtarbase	MIMAT0000095	hsa-miR-96-5p	FOXO3	2309	ENSG00000118689	Luciferase reporter assay//qRT-PCR//Western blot	Functional MTI	21203424	validated
866	mirtarbase	MIMAT0000095	hsa-miR-96-5p	FOXO3	2309	ENSG00000118689	Luciferase reporter assay//qRT-PCR//Western blot	Functional MTI	25369914	validated
867	mirtarbase	MIMAT0000095	hsa-miR-96-5p	FLII	2314	ENSG00000177731	CLASH	Functional MTI (Weak)	23622248	validated
868	mirtarbase	MIMAT0000095	hsa-miR-96-5p	FLII	2314	ENSG00000284571	CLASH	Functional MTI (Weak)	23622248	validated
869	mirtarbase	MIMAT0027616	hsa-miR-6858-5p	FLOT2	2319	ENSG00000132589	HITS-CLIP	Functional MTI (Weak)	23313552	validated
870	mirtarbase	MIMAT0019036	hsa-miR-4500	FMO4	2329	ENSG00000076258	HITS-CLIP	Functional MTI (Weak)	23824327	validated
871	mirtarbase	MIMAT0000062	hsa-let-7a-5p	FMO4	2329	ENSG00000076258	HITS-CLIP	Functional MTI (Weak)	23824327	validated
872	mirtarbase	MIMAT0002867	hsa-miR-520h	FOLR1	2348	ENSG00000110195	HITS-CLIP	Functional MTI (Weak)	23313552	validated
873	mirtarbase	MIMAT0002858	hsa-miR-520g-3p	FOLR1	2348	ENSG00000110195	HITS-CLIP	Functional MTI (Weak)	23313552	validated
874	mirtarbase	MIMAT0019036	hsa-miR-4500	FPR1	2357	ENSG00000171051	HITS-CLIP	Functional MTI (Weak)	23313552	validated
875	mirtarbase	MIMAT0000062	hsa-let-7a-5p	FPR1	2357	ENSG00000171051	HITS-CLIP	Functional MTI (Weak)	23313552	validated
876	mirtarbase	MIMAT0004785	hsa-miR-545-5p	FXN	2395	ENSG00000165060	PAR-CLIP	Functional MTI (Weak)	23592263	validated
877	mirtarbase	MIMAT0019036	hsa-miR-4500	FXN	2395	ENSG00000165060	PAR-CLIP	Functional MTI (Weak)	23592263	validated
878	mirtarbase	MIMAT0000062	hsa-let-7a-5p	FXN	2395	ENSG00000165060	PAR-CLIP	Functional MTI (Weak)	23592263	validated
879	mirtarbase	MIMAT0005945	hsa-miR-1255b-5p	FUS	2521	ENSG00000089280	HITS-CLIP	Functional MTI (Weak)	23824327	validated
880	mirtarbase	MIMAT0005945	hsa-miR-1255b-5p	FUS	2521	ENSG00000089280	PAR-CLIP	Functional MTI (Weak)	27292025	validated
881	mirtarbase	MIMAT0004920	hsa-miR-541-3p	FUT1	2523	ENSG00000174951	PAR-CLIP	Functional MTI (Weak)	27292025	validated
882	mirtarbase	MIMAT0027638	hsa-miR-6869-5p	KDSR	2531	ENSG00000119537	HITS-CLIP	Functional MTI (Weak)	23824327	validated
883	mirtarbase	MIMAT0027638	hsa-miR-6869-5p	KDSR	2531	ENSG00000119537	PAR-CLIP	Functional MTI (Weak)	27292025	validated
884	mirtarbase	MIMAT0003301	hsa-miR-33b-5p	G6PC	2538	ENSG00000131482	Luciferase reporter assay//qRT-PCR	Functional MTI	23716591	validated
885	mirtarbase	MIMAT0004920	hsa-miR-541-3p	G6PD	2539	ENSG00000160211	PAR-CLIP	Functional MTI (Weak)	26701625	validated
886	mirtarbase	MIMAT0018120	hsa-miR-3691-5p	GAGE1	2543	ENSG00000205777	PAR-CLIP	Functional MTI (Weak)	22100165	validated
887	mirtarbase	MIMAT0002858	hsa-miR-520g-3p	XRCC6	2547	ENSG00000196419	PAR-CLIP	Functional MTI (Weak)	23592263	validated
888	mirtarbase	MIMAT0002858	hsa-miR-520g-3p	XRCC6	2547	ENSG00000196419	PAR-CLIP	Functional MTI (Weak)	23446348	validated
889	mirtarbase	MIMAT0002858	hsa-miR-520g-3p	XRCC6	2547	ENSG00000196419	PAR-CLIP	Functional MTI (Weak)	20371350	validated
890	mirtarbase	MIMAT0002858	hsa-miR-520g-3p	XRCC6	2547	ENSG00000196419	PAR-CLIP	Functional MTI (Weak)	26701625	validated
891	mirtarbase	MIMAT0002858	hsa-miR-520g-3p	XRCC6	2547	ENSG00000196419	PAR-CLIP	Functional MTI (Weak)	27292025	validated
892	mirtarbase	MIMAT0002867	hsa-miR-520h	XRCC6	2547	ENSG00000196419	PAR-CLIP	Functional MTI (Weak)	23592263	validated
893	mirtarbase	MIMAT0002867	hsa-miR-520h	XRCC6	2547	ENSG00000196419	PAR-CLIP	Functional MTI (Weak)	23446348	validated
894	mirtarbase	MIMAT0002867	hsa-miR-520h	XRCC6	2547	ENSG00000196419	PAR-CLIP	Functional MTI (Weak)	20371350	validated
895	mirtarbase	MIMAT0002867	hsa-miR-520h	XRCC6	2547	ENSG00000196419	PAR-CLIP	Functional MTI (Weak)	26701625	validated
896	mirtarbase	MIMAT0002867	hsa-miR-520h	XRCC6	2547	ENSG00000196419	PAR-CLIP	Functional MTI (Weak)	27292025	validated
897	mirtarbase	MIMAT0004785	hsa-miR-545-5p	XRCC6	2547	ENSG00000196419	PAR-CLIP	Functional MTI (Weak)	23592263	validated
898	mirtarbase	MIMAT0004785	hsa-miR-545-5p	XRCC6	2547	ENSG00000196419	PAR-CLIP	Functional MTI (Weak)	23446348	validated
899	mirtarbase	MIMAT0004785	hsa-miR-545-5p	XRCC6	2547	ENSG00000196419	PAR-CLIP	Functional MTI (Weak)	20371350	validated
900	mirtarbase	MIMAT0004785	hsa-miR-545-5p	XRCC6	2547	ENSG00000196419	PAR-CLIP	Functional MTI (Weak)	26701625	validated
901	mirtarbase	MIMAT0004785	hsa-miR-545-5p	XRCC6	2547	ENSG00000196419	PAR-CLIP	Functional MTI (Weak)	27292025	validated
902	mirtarbase	MIMAT0005875	hsa-miR-548j-5p	XRCC6	2547	ENSG00000196419	PAR-CLIP	Functional MTI (Weak)	23592263	validated
903	mirtarbase	MIMAT0005875	hsa-miR-548j-5p	XRCC6	2547	ENSG00000196419	PAR-CLIP	Functional MTI (Weak)	23446348	validated
904	mirtarbase	MIMAT0005875	hsa-miR-548j-5p	XRCC6	2547	ENSG00000196419	PAR-CLIP	Functional MTI (Weak)	20371350	validated
905	mirtarbase	MIMAT0005875	hsa-miR-548j-5p	XRCC6	2547	ENSG00000196419	PAR-CLIP	Functional MTI (Weak)	26701625	validated
906	mirtarbase	MIMAT0005875	hsa-miR-548j-5p	XRCC6	2547	ENSG00000196419	PAR-CLIP	Functional MTI (Weak)	27292025	validated
907	mirtarbase	MIMAT0021037	hsa-miR-548ap-5p	XRCC6	2547	ENSG00000196419	PAR-CLIP	Functional MTI (Weak)	23592263	validated
908	mirtarbase	MIMAT0021037	hsa-miR-548ap-5p	XRCC6	2547	ENSG00000196419	PAR-CLIP	Functional MTI (Weak)	23446348	validated
909	mirtarbase	MIMAT0021037	hsa-miR-548ap-5p	XRCC6	2547	ENSG00000196419	PAR-CLIP	Functional MTI (Weak)	20371350	validated
910	mirtarbase	MIMAT0021037	hsa-miR-548ap-5p	XRCC6	2547	ENSG00000196419	PAR-CLIP	Functional MTI (Weak)	26701625	validated
911	mirtarbase	MIMAT0021037	hsa-miR-548ap-5p	XRCC6	2547	ENSG00000196419	PAR-CLIP	Functional MTI (Weak)	27292025	validated
912	mirtarbase	MIMAT0015032	hsa-miR-3158-3p	XRCC6	2547	ENSG00000196419	PAR-CLIP	Functional MTI (Weak)	23592263	validated
913	mirtarbase	MIMAT0015032	hsa-miR-3158-3p	XRCC6	2547	ENSG00000196419	PAR-CLIP	Functional MTI (Weak)	23446348	validated
914	mirtarbase	MIMAT0015032	hsa-miR-3158-3p	XRCC6	2547	ENSG00000196419	PAR-CLIP	Functional MTI (Weak)	26701625	validated
915	mirtarbase	MIMAT0002853	hsa-miR-519d-3p	GAB1	2549	ENSG00000109458	HITS-CLIP	Functional MTI (Weak)	22473208	validated
916	mirtarbase	MIMAT0002853	hsa-miR-519d-3p	GABBR1	2550	ENSG00000206511	HITS-CLIP	Functional MTI (Weak)	22473208	validated
917	mirtarbase	MIMAT0002853	hsa-miR-519d-3p	GABBR1	2550	ENSG00000232569	HITS-CLIP	Functional MTI (Weak)	22473208	validated
918	mirtarbase	MIMAT0002853	hsa-miR-519d-3p	GABBR1	2550	ENSG00000232632	HITS-CLIP	Functional MTI (Weak)	22473208	validated
919	mirtarbase	MIMAT0002853	hsa-miR-519d-3p	GABBR1	2550	ENSG00000206466	HITS-CLIP	Functional MTI (Weak)	22473208	validated
920	mirtarbase	MIMAT0002853	hsa-miR-519d-3p	GABBR1	2550	ENSG00000237051	HITS-CLIP	Functional MTI (Weak)	22473208	validated
921	mirtarbase	MIMAT0002853	hsa-miR-519d-3p	GABBR1	2550	ENSG00000237112	HITS-CLIP	Functional MTI (Weak)	22473208	validated
922	mirtarbase	MIMAT0002853	hsa-miR-519d-3p	GABBR1	2550	ENSG00000204681	HITS-CLIP	Functional MTI (Weak)	22473208	validated
923	mirtarbase	MIMAT0016890	hsa-miR-4261	GABPA	2551	ENSG00000154727	PAR-CLIP	Functional MTI (Weak)	21572407	validated
924	mirtarbase	MIMAT0016890	hsa-miR-4261	GABPA	2551	ENSG00000154727	PAR-CLIP	Functional MTI (Weak)	20371350	validated
925	mirtarbase	MIMAT0018973	hsa-miR-4451	GABPB1	2553	ENSG00000104064	PAR-CLIP	Functional MTI (Weak)	23592263	validated
926	mirtarbase	MIMAT0018973	hsa-miR-4451	GABPB1	2553	ENSG00000104064	HITS-CLIP	Functional MTI (Weak)	23313552	validated
927	mirtarbase	MIMAT0019036	hsa-miR-4500	GABPB1	2553	ENSG00000104064	PAR-CLIP	Functional MTI (Weak)	23592263	validated
928	mirtarbase	MIMAT0019036	hsa-miR-4500	GABPB1	2553	ENSG00000104064	HITS-CLIP	Functional MTI (Weak)	23313552	validated
929	mirtarbase	MIMAT0000062	hsa-let-7a-5p	GABPB1	2553	ENSG00000104064	PAR-CLIP	Functional MTI (Weak)	23592263	validated
930	mirtarbase	MIMAT0000062	hsa-let-7a-5p	GABPB1	2553	ENSG00000104064	HITS-CLIP	Functional MTI (Weak)	23313552	validated
931	mirtarbase	MIMAT0002853	hsa-miR-519d-3p	GABPB1	2553	ENSG00000104064	HITS-CLIP	Functional MTI (Weak)	22473208	validated
932	mirtarbase	MIMAT0002853	hsa-miR-519d-3p	GABPB1	2553	ENSG00000104064	PAR-CLIP	Functional MTI (Weak)	23446348	validated
933	mirtarbase	MIMAT0019936	hsa-miR-4778-5p	GABRA1	2554	ENSG00000022355	HITS-CLIP	Functional MTI (Weak)	23824327	validated
934	mirtarbase	MIMAT0004785	hsa-miR-545-5p	GABRA2	2555	ENSG00000151834	HITS-CLIP	Functional MTI (Weak)	19536157	validated
935	mirtarbase	MIMAT0000095	hsa-miR-96-5p	GABRB1	2560	ENSG00000163288	HITS-CLIP	Functional MTI (Weak)	23824327	validated
936	mirtarbase	MIMAT0000095	hsa-miR-96-5p	GABRB1	2560	ENSG00000163288	HITS-CLIP	Functional MTI (Weak)	27418678	validated
937	mirtarbase	MIMAT0022714	hsa-miR-766-5p	GABRB2	2561	ENSG00000145864	HITS-CLIP	Functional MTI (Weak)	23824327	validated
938	mirtarbase	MIMAT0002853	hsa-miR-519d-3p	GAK	2580	ENSG00000178950	HITS-CLIP	Functional MTI (Weak)	22473208	validated
939	mirtarbase	MIMAT0004679	hsa-miR-296-3p	GAPDH	2597	ENSG00000111640	CLASH	Functional MTI (Weak)	23622248	validated
940	mirtarbase	MIMAT0000095	hsa-miR-96-5p	GAPDH	2597	ENSG00000111640	CLASH	Functional MTI (Weak)	23622248	validated
941	mirtarbase	MIMAT0003301	hsa-miR-33b-5p	GAS1	2619	ENSG00000180447	PAR-CLIP	Functional MTI (Weak)	23446348	validated
942	mirtarbase	MIMAT0003301	hsa-miR-33b-5p	GAS1	2619	ENSG00000180447	PAR-CLIP	Functional MTI (Weak)	21572407	validated
943	mirtarbase	MIMAT0003301	hsa-miR-33b-5p	GAS1	2619	ENSG00000180447	PAR-CLIP	Functional MTI (Weak)	20371350	validated
944	mirtarbase	MIMAT0002853	hsa-miR-519d-3p	GATA6	2627	ENSG00000141448	PAR-CLIP	Functional MTI (Weak)	24398324	validated
945	mirtarbase	MIMAT0002853	hsa-miR-519d-3p	GATA6	2627	ENSG00000141448	PAR-CLIP	Functional MTI (Weak)	23446348	validated
946	mirtarbase	MIMAT0002853	hsa-miR-519d-3p	GATA6	2627	ENSG00000141448	PAR-CLIP	Functional MTI (Weak)	21572407	validated
947	mirtarbase	MIMAT0002853	hsa-miR-519d-3p	GATA6	2627	ENSG00000141448	PAR-CLIP	Functional MTI (Weak)	20371350	validated
948	mirtarbase	MIMAT0000062	hsa-let-7a-5p	GATM	2628	ENSG00000171766	PAR-CLIP	Functional MTI (Weak)	26701625	validated
949	mirtarbase	MIMAT0019036	hsa-miR-4500	GATM	2628	ENSG00000171766	PAR-CLIP	Functional MTI (Weak)	26701625	validated
950	mirtarbase	MIMAT0002853	hsa-miR-519d-3p	GBP3	2635	ENSG00000117226	HITS-CLIP	Functional MTI (Weak)	22473208	validated
951	mirtarbase	MIMAT0019036	hsa-miR-4500	NR6A1	2649	ENSG00000148200	PAR-CLIP	Functional MTI (Weak)	23592263	validated
952	mirtarbase	MIMAT0000062	hsa-let-7a-5p	NR6A1	2649	ENSG00000148200	PAR-CLIP	Functional MTI (Weak)	23592263	validated
953	mirtarbase	MIMAT0004920	hsa-miR-541-3p	GDI1	2664	ENSG00000203879	PAR-CLIP	Functional MTI (Weak)	23446348	validated
954	mirtarbase	MIMAT0004920	hsa-miR-541-3p	GDI1	2664	ENSG00000203879	PAR-CLIP	Functional MTI (Weak)	20371350	validated
955	mirtarbase	MIMAT0000095	hsa-miR-96-5p	GDNF	2668	ENSG00000168621	In situ hybridization//Luciferase reporter assay	Functional MTI	26681446	validated
956	mirtarbase	MIMAT0022714	hsa-miR-766-5p	B4GALT1	2683	ENSG00000086062	PAR-CLIP	Functional MTI (Weak)	23592263	validated
957	mirtarbase	MIMAT0022714	hsa-miR-766-5p	GLG1	2734	ENSG00000090863	PAR-CLIP	Functional MTI (Weak)	23592263	validated
958	mirtarbase	MIMAT0004920	hsa-miR-541-3p	GLI2	2736	ENSG00000074047	HITS-CLIP	Functional MTI (Weak)	27418678	validated
959	mirtarbase	MIMAT0027454	hsa-miR-6777-5p	GLI4	2738	ENSG00000250571	PAR-CLIP	Functional MTI (Weak)	23592263	validated
960	mirtarbase	MIMAT0016890	hsa-miR-4261	GLO1	2739	ENSG00000124767	PAR-CLIP	Functional MTI (Weak)	21572407	validated
961	mirtarbase	MIMAT0019036	hsa-miR-4500	GLO1	2739	ENSG00000124767	PAR-CLIP	Functional MTI (Weak)	23592263	validated
962	mirtarbase	MIMAT0000062	hsa-let-7a-5p	GLO1	2739	ENSG00000124767	PAR-CLIP	Functional MTI (Weak)	23592263	validated
963	mirtarbase	MIMAT0002853	hsa-miR-519d-3p	GLO1	2739	ENSG00000124767	HITS-CLIP	Functional MTI (Weak)	22473208	validated
964	mirtarbase	MIMAT0002853	hsa-miR-519d-3p	GLO1	2739	ENSG00000124767	PAR-CLIP	Functional MTI (Weak)	21572407	validated
965	mirtarbase	MIMAT0004679	hsa-miR-296-3p	GLUL	2752	ENSG00000135821	CLASH	Functional MTI (Weak)	23622248	validated
966	mirtarbase	MIMAT0000062	hsa-let-7a-5p	GLUL	2752	ENSG00000135821	CLASH	Functional MTI (Weak)	23622248	validated
967	mirtarbase	MIMAT0003301	hsa-miR-33b-5p	GM2A	2760	ENSG00000196743	PAR-CLIP	Functional MTI (Weak)	22100165	validated
968	mirtarbase	MIMAT0027525	hsa-miR-6812-3p	GMDS	2762	ENSG00000112699	HITS-CLIP	Functional MTI (Weak)	19536157	validated
969	mirtarbase	MIMAT0030999	hsa-miR-8072	GNAI2	2771	ENSG00000114353	PAR-CLIP	Functional MTI (Weak)	23592263	validated
970	mirtarbase	MIMAT0030999	hsa-miR-8072	GNAI2	2771	ENSG00000114353	PAR-CLIP	Functional MTI (Weak)	20371350	validated
971	mirtarbase	MIMAT0027454	hsa-miR-6777-5p	GNAI2	2771	ENSG00000114353	PAR-CLIP	Functional MTI (Weak)	23592263	validated
972	mirtarbase	MIMAT0027454	hsa-miR-6777-5p	GNAI2	2771	ENSG00000114353	PAR-CLIP	Functional MTI (Weak)	20371350	validated
973	mirtarbase	MIMAT0002853	hsa-miR-519d-3p	GNAS	2778	ENSG00000087460	HITS-CLIP	Functional MTI (Weak)	22473208	validated
974	mirtarbase	MIMAT0022714	hsa-miR-766-5p	GNB1	2782	ENSG00000078369	PAR-CLIP	Functional MTI (Weak)	26701625	validated
975	mirtarbase	MIMAT0022714	hsa-miR-766-5p	GNB2	2783	ENSG00000172354	PAR-CLIP	Functional MTI (Weak)	23592263	validated
976	mirtarbase	MIMAT0002806	hsa-miR-490-3p	GNB2	2783	ENSG00000172354	PAR-CLIP	Functional MTI (Weak)	23592263	validated
977	mirtarbase	MIMAT0000062	hsa-let-7a-5p	GNG5	2787	ENSG00000174021	PAR-CLIP	Functional MTI (Weak)	20371350	validated
978	mirtarbase	MIMAT0000062	hsa-let-7a-5p	GNG5	2787	ENSG00000174021	PAR-CLIP	Functional MTI (Weak)	27292025	validated
979	mirtarbase	MIMAT0019036	hsa-miR-4500	GNG5	2787	ENSG00000174021	PAR-CLIP	Functional MTI (Weak)	20371350	validated
980	mirtarbase	MIMAT0019036	hsa-miR-4500	GNG5	2787	ENSG00000174021	PAR-CLIP	Functional MTI (Weak)	27292025	validated
981	mirtarbase	MIMAT0018973	hsa-miR-4451	GNL1	2794	ENSG00000206492	PAR-CLIP	Functional MTI (Weak)	23592263	validated
982	mirtarbase	MIMAT0018973	hsa-miR-4451	GNL1	2794	ENSG00000235986	PAR-CLIP	Functional MTI (Weak)	23592263	validated
983	mirtarbase	MIMAT0018973	hsa-miR-4451	GNL1	2794	ENSG00000228581	PAR-CLIP	Functional MTI (Weak)	23592263	validated
984	mirtarbase	MIMAT0018973	hsa-miR-4451	GNL1	2794	ENSG00000204590	PAR-CLIP	Functional MTI (Weak)	23592263	validated
985	mirtarbase	MIMAT0018973	hsa-miR-4451	GNL1	2794	ENSG00000226882	PAR-CLIP	Functional MTI (Weak)	23592263	validated
986	mirtarbase	MIMAT0018973	hsa-miR-4451	GNL1	2794	ENSG00000206412	PAR-CLIP	Functional MTI (Weak)	23592263	validated
987	mirtarbase	MIMAT0018973	hsa-miR-4451	GNL1	2794	ENSG00000229470	PAR-CLIP	Functional MTI (Weak)	23592263	validated
988	mirtarbase	MIMAT0018973	hsa-miR-4451	GNL1	2794	ENSG00000232143	PAR-CLIP	Functional MTI (Weak)	23592263	validated
989	mirtarbase	MIMAT0002853	hsa-miR-519d-3p	GNS	2799	ENSG00000135677	HITS-CLIP	Functional MTI (Weak)	22473208	validated
990	mirtarbase	MIMAT0002853	hsa-miR-519d-3p	GNS	2799	ENSG00000135677	PAR-CLIP	Functional MTI (Weak)	23592263	validated
991	mirtarbase	MIMAT0002853	hsa-miR-519d-3p	GNS	2799	ENSG00000135677	PAR-CLIP	Functional MTI (Weak)	21572407	validated
992	mirtarbase	MIMAT0002853	hsa-miR-519d-3p	GNS	2799	ENSG00000135677	PAR-CLIP	Functional MTI (Weak)	20371350	validated
993	mirtarbase	MIMAT0002853	hsa-miR-519d-3p	GOLGA1	2800	ENSG00000136935	HITS-CLIP	Functional MTI (Weak)	22473208	validated
994	mirtarbase	MIMAT0002853	hsa-miR-519d-3p	GOLGA2	2801	ENSG00000167110	HITS-CLIP	Functional MTI (Weak)	19536157	validated
995	mirtarbase	MIMAT0002806	hsa-miR-490-3p	GOLGA3	2802	ENSG00000090615	PAR-CLIP	Functional MTI (Weak)	27292025	validated
996	mirtarbase	MIMAT0000062	hsa-let-7a-5p	GOLGA4	2803	ENSG00000144674	PAR-CLIP	Functional MTI (Weak)	20371350	validated
997	mirtarbase	MIMAT0019036	hsa-miR-4500	GOLGA4	2803	ENSG00000144674	PAR-CLIP	Functional MTI (Weak)	20371350	validated
998	mirtarbase	MIMAT0000062	hsa-let-7a-5p	GP5	2814	ENSG00000178732	CLASH	Functional MTI (Weak)	23622248	validated
999	mirtarbase	MIMAT0004679	hsa-miR-296-3p	GPI	2821	ENSG00000105220	CLASH	Functional MTI (Weak)	23622248	validated
1000	mirtarbase	MIMAT0004679	hsa-miR-296-3p	GPI	2821	ENSG00000282019	CLASH	Functional MTI (Weak)	23622248	validated
1001	mirtarbase	MIMAT0000062	hsa-let-7a-5p	GPM6B	2824	ENSG00000046653	CLASH	Functional MTI (Weak)	23622248	validated
1002	mirtarbase	MIMAT0022708	hsa-miR-584-3p	GPR20	2843	ENSG00000275181	PAR-CLIP	Functional MTI (Weak)	20371350	validated
1003	mirtarbase	MIMAT0022708	hsa-miR-584-3p	GPR20	2843	ENSG00000204882	PAR-CLIP	Functional MTI (Weak)	20371350	validated
1004	mirtarbase	MIMAT0005875	hsa-miR-548j-5p	GPR27	2850	ENSG00000170837	PAR-CLIP	Functional MTI (Weak)	21572407	validated
1005	mirtarbase	MIMAT0005875	hsa-miR-548j-5p	GPR27	2850	ENSG00000170837	PAR-CLIP	Functional MTI (Weak)	20371350	validated
1006	mirtarbase	MIMAT0021037	hsa-miR-548ap-5p	GPR27	2850	ENSG00000170837	PAR-CLIP	Functional MTI (Weak)	21572407	validated
1007	mirtarbase	MIMAT0021037	hsa-miR-548ap-5p	GPR27	2850	ENSG00000170837	PAR-CLIP	Functional MTI (Weak)	20371350	validated
1008	mirtarbase	MIMAT0018993	hsa-miR-4466	FFAR1	2864	ENSG00000126266	PAR-CLIP	Functional MTI (Weak)	27292025	validated
1009	mirtarbase	MIMAT0022708	hsa-miR-584-3p	MKNK2	2872	ENSG00000099875	PAR-CLIP	Functional MTI (Weak)	23592263	validated
1010	mirtarbase	MIMAT0022708	hsa-miR-584-3p	MKNK2	2872	ENSG00000099875	PAR-CLIP	Functional MTI (Weak)	20371350	validated
1011	mirtarbase	MIMAT0002853	hsa-miR-519d-3p	MKNK2	2872	ENSG00000099875	HITS-CLIP	Functional MTI (Weak)	22473208	validated
1012	mirtarbase	MIMAT0002853	hsa-miR-519d-3p	MKNK2	2872	ENSG00000099875	PAR-CLIP	Functional MTI (Weak)	23592263	validated
1013	mirtarbase	MIMAT0002853	hsa-miR-519d-3p	MKNK2	2872	ENSG00000099875	PAR-CLIP	Functional MTI (Weak)	22012620	validated
1014	mirtarbase	MIMAT0002853	hsa-miR-519d-3p	MKNK2	2872	ENSG00000099875	PAR-CLIP	Functional MTI (Weak)	20371350	validated
1015	mirtarbase	MIMAT0027454	hsa-miR-6777-5p	MKNK2	2872	ENSG00000099875	PAR-CLIP	Functional MTI (Weak)	23592263	validated
1016	mirtarbase	MIMAT0030987	hsa-miR-8060	GPX1	2876	ENSG00000233276	PAR-CLIP	Functional MTI (Weak)	20371350	validated
1017	mirtarbase	MIMAT0005945	hsa-miR-1255b-5p	GPX7	2882	ENSG00000116157	PAR-CLIP	Functional MTI (Weak)	23592263	validated
1018	mirtarbase	MIMAT0005945	hsa-miR-1255b-5p	GRB2	2885	ENSG00000177885	PAR-CLIP	Functional MTI (Weak)	23592263	validated
1019	mirtarbase	MIMAT0005945	hsa-miR-1255b-5p	RAPGEF1	2889	ENSG00000107263	HITS-CLIP	Functional MTI (Weak)	23824327	validated
1020	mirtarbase	MIMAT0018120	hsa-miR-3691-5p	GRN	2896	ENSG00000030582	HITS-CLIP	Functional MTI (Weak)	23824327	validated
1021	mirtarbase	MIMAT0004679	hsa-miR-296-3p	GRINA	2907	ENSG00000178719	CLASH	Functional MTI (Weak)	23622248	validated
1022	mirtarbase	MIMAT0002853	hsa-miR-519d-3p	NR3C1	2908	ENSG00000113580	PAR-CLIP	Functional MTI (Weak)	27292025	validated
1023	mirtarbase	MIMAT0004679	hsa-miR-296-3p	ARHGAP35	2909	ENSG00000160007	CLASH	Functional MTI (Weak)	23622248	validated
1024	mirtarbase	MIMAT0002853	hsa-miR-519d-3p	ARHGAP35	2909	ENSG00000160007	HITS-CLIP	Functional MTI (Weak)	22473208	validated
1025	mirtarbase	MIMAT0005875	hsa-miR-548j-5p	GRM5	2915	ENSG00000168959	PAR-CLIP	Functional MTI (Weak)	23446348	validated
1026	mirtarbase	MIMAT0021037	hsa-miR-548ap-5p	GRM5	2915	ENSG00000168959	PAR-CLIP	Functional MTI (Weak)	23446348	validated
1027	mirtarbase	MIMAT0000095	hsa-miR-96-5p	GSK3B	2932	ENSG00000082701	Immunohistochemistry//Luciferase reporter assay//Microarray//qRT-PCR//Western blot	Functional MTI	24335145	validated
1028	mirtarbase	MIMAT0022708	hsa-miR-584-3p	GSN	2934	ENSG00000148180	HITS-CLIP	Functional MTI (Weak)	23313552	validated
1029	mirtarbase	MIMAT0000095	hsa-miR-96-5p	GTF2A1	2957	ENSG00000165417	Sequencing	Functional MTI (Weak)	20371350	validated
1030	mirtarbase	MIMAT0002867	hsa-miR-520h	GTF2H3	2967	ENSG00000111358	HITS-CLIP	Functional MTI (Weak)	23313552	validated
1031	mirtarbase	MIMAT0002858	hsa-miR-520g-3p	GTF2H3	2967	ENSG00000111358	HITS-CLIP	Functional MTI (Weak)	23313552	validated
1032	mirtarbase	MIMAT0002853	hsa-miR-519d-3p	GTF2H3	2967	ENSG00000111358	HITS-CLIP	Functional MTI (Weak)	23313552	validated
1033	mirtarbase	MIMAT0000062	hsa-let-7a-5p	GTF2I	2969	ENSG00000263001	CLASH	Functional MTI (Weak)	23622248	validated
1034	mirtarbase	MIMAT0000062	hsa-let-7a-5p	GTF3C1	2975	ENSG00000077235	CLASH	Functional MTI (Weak)	23622248	validated
1035	mirtarbase	MIMAT0019936	hsa-miR-4778-5p	GYPA	2993	ENSG00000170180	PAR-CLIP	Functional MTI (Weak)	22012620	validated
1036	mirtarbase	MIMAT0000062	hsa-let-7a-5p	H1-0	3005	ENSG00000189060	CLASH	Functional MTI (Weak)	23622248	validated
1037	mirtarbase	MIMAT0002867	hsa-miR-520h	H1-0	3005	ENSG00000189060	PAR-CLIP	Functional MTI (Weak)	22012620	validated
1038	mirtarbase	MIMAT0002858	hsa-miR-520g-3p	H1-0	3005	ENSG00000189060	PAR-CLIP	Functional MTI (Weak)	22012620	validated
1039	mirtarbase	MIMAT0000062	hsa-let-7a-5p	H1-3	3007	ENSG00000124575	CLASH	Functional MTI (Weak)	23622248	validated
1040	mirtarbase	MIMAT0004679	hsa-miR-296-3p	H2BC5	3017	ENSG00000158373	CLASH	Functional MTI (Weak)	23622248	validated
1041	mirtarbase	MIMAT0018973	hsa-miR-4451	H2BC5	3017	ENSG00000158373	PAR-CLIP	Functional MTI (Weak)	24398324	validated
1042	mirtarbase	MIMAT0018973	hsa-miR-4451	H2BC5	3017	ENSG00000158373	PAR-CLIP	Functional MTI (Weak)	23446348	validated
1043	mirtarbase	MIMAT0019036	hsa-miR-4500	H2BC5	3017	ENSG00000158373	PAR-CLIP	Functional MTI (Weak)	24398324	validated
1044	mirtarbase	MIMAT0019036	hsa-miR-4500	H2BC5	3017	ENSG00000158373	PAR-CLIP	Functional MTI (Weak)	23446348	validated
1045	mirtarbase	MIMAT0000062	hsa-let-7a-5p	H2BC5	3017	ENSG00000158373	PAR-CLIP	Functional MTI (Weak)	24398324	validated
1046	mirtarbase	MIMAT0000062	hsa-let-7a-5p	H2BC5	3017	ENSG00000158373	PAR-CLIP	Functional MTI (Weak)	23446348	validated
1047	mirtarbase	MIMAT0002806	hsa-miR-490-3p	H2BC5	3017	ENSG00000158373	PAR-CLIP	Functional MTI (Weak)	24398324	validated
1048	mirtarbase	MIMAT0002806	hsa-miR-490-3p	H2BC5	3017	ENSG00000158373	PAR-CLIP	Functional MTI (Weak)	23446348	validated
1049	mirtarbase	MIMAT0002853	hsa-miR-519d-3p	H2BC5	3017	ENSG00000158373	PAR-CLIP	Functional MTI (Weak)	21572407	validated
1050	mirtarbase	MIMAT0005875	hsa-miR-548j-5p	H2BC5	3017	ENSG00000158373	PAR-CLIP	Functional MTI (Weak)	21572407	validated
1051	mirtarbase	MIMAT0021037	hsa-miR-548ap-5p	H2BC5	3017	ENSG00000158373	PAR-CLIP	Functional MTI (Weak)	21572407	validated
1052	mirtarbase	MIMAT0018120	hsa-miR-3691-5p	H3-3B	3021	ENSG00000132475	PAR-CLIP	Functional MTI (Weak)	20371350	validated
1053	mirtarbase	MIMAT0000062	hsa-let-7a-5p	HAS2	3037	ENSG00000170961	Luciferase reporter assay	Functional MTI	22871741	validated
1054	mirtarbase	MIMAT0002867	hsa-miR-520h	HAS2	3037	ENSG00000170961	HITS-CLIP	Functional MTI (Weak)	22927820	validated
1055	mirtarbase	MIMAT0002858	hsa-miR-520g-3p	HAS2	3037	ENSG00000170961	HITS-CLIP	Functional MTI (Weak)	22927820	validated
1056	mirtarbase	MIMAT0002853	hsa-miR-519d-3p	HAS2	3037	ENSG00000170961	HITS-CLIP	Functional MTI (Weak)	22927820	validated
1057	mirtarbase	MIMAT0004920	hsa-miR-541-3p	HCFC1	3054	ENSG00000172534	PAR-CLIP	Functional MTI (Weak)	23592263	validated
1058	mirtarbase	MIMAT0022714	hsa-miR-766-5p	HCFC1	3054	ENSG00000172534	PAR-CLIP	Functional MTI (Weak)	23592263	validated
1059	mirtarbase	MIMAT0027454	hsa-miR-6777-5p	HCFC1	3054	ENSG00000172534	PAR-CLIP	Functional MTI (Weak)	23592263	validated
1060	mirtarbase	MIMAT0002867	hsa-miR-520h	HDAC1	3065	ENSG00000116478	Flow//Luciferase reporter assay//qRT-PCR//Western blot	Functional MTI	24316511	validated
1061	mirtarbase	MIMAT0005945	hsa-miR-1255b-5p	HDGF	3068	ENSG00000143321	PAR-CLIP	Functional MTI (Weak)	26701625	validated
1062	mirtarbase	MIMAT0018120	hsa-miR-3691-5p	HDGF	3068	ENSG00000143321	PAR-CLIP	Functional MTI (Weak)	26701625	validated
1063	mirtarbase	MIMAT0027454	hsa-miR-6777-5p	HIC1	3090	ENSG00000177374	PAR-CLIP	Functional MTI (Weak)	23592263	validated
1064	mirtarbase	MIMAT0002853	hsa-miR-519d-3p	HIF1A	3091	ENSG00000100644	HITS-CLIP	Functional MTI (Weak)	22473208	validated
1065	mirtarbase	MIMAT0002867	hsa-miR-520h	HIP1	3092	ENSG00000127946	HITS-CLIP	Functional MTI (Weak)	23824327	validated
1066	mirtarbase	MIMAT0002867	hsa-miR-520h	HIP1	3092	ENSG00000127946	HITS-CLIP	Functional MTI (Weak)	23313552	validated
1067	mirtarbase	MIMAT0002858	hsa-miR-520g-3p	HIP1	3092	ENSG00000127946	HITS-CLIP	Functional MTI (Weak)	23824327	validated
1068	mirtarbase	MIMAT0002858	hsa-miR-520g-3p	HIP1	3092	ENSG00000127946	HITS-CLIP	Functional MTI (Weak)	23313552	validated
1069	mirtarbase	MIMAT0002853	hsa-miR-519d-3p	HIP1	3092	ENSG00000127946	HITS-CLIP	Functional MTI (Weak)	23824327	validated
1070	mirtarbase	MIMAT0002806	hsa-miR-490-3p	HINT1	3094	ENSG00000169567	HITS-CLIP	Functional MTI (Weak)	23824327	validated
1071	mirtarbase	MIMAT0030987	hsa-miR-8060	HLA-A	3105	ENSG00000227715	PAR-CLIP	Functional MTI (Weak)	23592263	validated
1072	mirtarbase	MIMAT0030987	hsa-miR-8060	HLA-A	3105	ENSG00000224320	PAR-CLIP	Functional MTI (Weak)	23592263	validated
1073	mirtarbase	MIMAT0030987	hsa-miR-8060	HLA-A	3105	ENSG00000223980	PAR-CLIP	Functional MTI (Weak)	23592263	validated
1074	mirtarbase	MIMAT0030987	hsa-miR-8060	HLA-A	3105	ENSG00000229215	PAR-CLIP	Functional MTI (Weak)	23592263	validated
1075	mirtarbase	MIMAT0030987	hsa-miR-8060	HLA-A	3105	ENSG00000206505	PAR-CLIP	Functional MTI (Weak)	23592263	validated
1076	mirtarbase	MIMAT0030987	hsa-miR-8060	HLA-A	3105	ENSG00000235657	PAR-CLIP	Functional MTI (Weak)	23592263	validated
1077	mirtarbase	MIMAT0030987	hsa-miR-8060	HLA-A	3105	ENSG00000231834	PAR-CLIP	Functional MTI (Weak)	23592263	validated
1078	mirtarbase	MIMAT0030987	hsa-miR-8060	HLA-A	3105	ENSG00000206503	PAR-CLIP	Functional MTI (Weak)	23592263	validated
1079	mirtarbase	MIMAT0030987	hsa-miR-8060	HLA-A	3105	ENSG00000227715	PAR-CLIP	Functional MTI (Weak)	26701625	validated
1080	mirtarbase	MIMAT0030987	hsa-miR-8060	HLA-A	3105	ENSG00000224320	PAR-CLIP	Functional MTI (Weak)	26701625	validated
1081	mirtarbase	MIMAT0030987	hsa-miR-8060	HLA-A	3105	ENSG00000223980	PAR-CLIP	Functional MTI (Weak)	26701625	validated
1082	mirtarbase	MIMAT0030987	hsa-miR-8060	HLA-A	3105	ENSG00000229215	PAR-CLIP	Functional MTI (Weak)	26701625	validated
1083	mirtarbase	MIMAT0030987	hsa-miR-8060	HLA-A	3105	ENSG00000206505	PAR-CLIP	Functional MTI (Weak)	26701625	validated
1084	mirtarbase	MIMAT0030987	hsa-miR-8060	HLA-A	3105	ENSG00000235657	PAR-CLIP	Functional MTI (Weak)	26701625	validated
1085	mirtarbase	MIMAT0030987	hsa-miR-8060	HLA-A	3105	ENSG00000231834	PAR-CLIP	Functional MTI (Weak)	26701625	validated
1086	mirtarbase	MIMAT0030987	hsa-miR-8060	HLA-A	3105	ENSG00000206503	PAR-CLIP	Functional MTI (Weak)	26701625	validated
1087	mirtarbase	MIMAT0004920	hsa-miR-541-3p	HLA-B	3106	ENSG00000228964	HITS-CLIP	Functional MTI (Weak)	19536157	validated
1088	mirtarbase	MIMAT0004920	hsa-miR-541-3p	HLA-B	3106	ENSG00000224608	HITS-CLIP	Functional MTI (Weak)	19536157	validated
1089	mirtarbase	MIMAT0004920	hsa-miR-541-3p	HLA-B	3106	ENSG00000206450	HITS-CLIP	Functional MTI (Weak)	19536157	validated
1090	mirtarbase	MIMAT0004920	hsa-miR-541-3p	HLA-B	3106	ENSG00000232126	HITS-CLIP	Functional MTI (Weak)	19536157	validated
1091	mirtarbase	MIMAT0004920	hsa-miR-541-3p	HLA-B	3106	ENSG00000234745	HITS-CLIP	Functional MTI (Weak)	19536157	validated
1092	mirtarbase	MIMAT0004920	hsa-miR-541-3p	HLA-B	3106	ENSG00000223532	HITS-CLIP	Functional MTI (Weak)	19536157	validated
1093	mirtarbase	MIMAT0027454	hsa-miR-6777-5p	HLA-C	3107	ENSG00000206435	PAR-CLIP	Functional MTI (Weak)	26701625	validated
1094	mirtarbase	MIMAT0027454	hsa-miR-6777-5p	HLA-C	3107	ENSG00000228299	PAR-CLIP	Functional MTI (Weak)	26701625	validated
1095	mirtarbase	MIMAT0027454	hsa-miR-6777-5p	HLA-C	3107	ENSG00000237022	PAR-CLIP	Functional MTI (Weak)	26701625	validated
1096	mirtarbase	MIMAT0027454	hsa-miR-6777-5p	HLA-C	3107	ENSG00000206452	PAR-CLIP	Functional MTI (Weak)	26701625	validated
1097	mirtarbase	MIMAT0027454	hsa-miR-6777-5p	HLA-C	3107	ENSG00000225691	PAR-CLIP	Functional MTI (Weak)	26701625	validated
1098	mirtarbase	MIMAT0027454	hsa-miR-6777-5p	HLA-C	3107	ENSG00000204525	PAR-CLIP	Functional MTI (Weak)	26701625	validated
1099	mirtarbase	MIMAT0027454	hsa-miR-6777-5p	HLA-C	3107	ENSG00000233841	PAR-CLIP	Functional MTI (Weak)	26701625	validated
1100	mirtarbase	MIMAT0004951	hsa-miR-887-3p	MNX1	3110	ENSG00000130675	PAR-CLIP	Functional MTI (Weak)	23446348	validated
1101	mirtarbase	MIMAT0004951	hsa-miR-887-3p	MNX1	3110	ENSG00000130675	PAR-CLIP	Functional MTI (Weak)	20371350	validated
1102	mirtarbase	MIMAT0027616	hsa-miR-6858-5p	HLA-DRA	3122	ENSG00000234794	PAR-CLIP	Functional MTI (Weak)	23592263	validated
1103	mirtarbase	MIMAT0027616	hsa-miR-6858-5p	HLA-DRA	3122	ENSG00000228987	PAR-CLIP	Functional MTI (Weak)	23592263	validated
1104	mirtarbase	MIMAT0027616	hsa-miR-6858-5p	HLA-DRA	3122	ENSG00000204287	PAR-CLIP	Functional MTI (Weak)	23592263	validated
1105	mirtarbase	MIMAT0027616	hsa-miR-6858-5p	HLA-DRA	3122	ENSG00000230726	PAR-CLIP	Functional MTI (Weak)	23592263	validated
1106	mirtarbase	MIMAT0027616	hsa-miR-6858-5p	HLA-DRA	3122	ENSG00000206308	PAR-CLIP	Functional MTI (Weak)	23592263	validated
1107	mirtarbase	MIMAT0027616	hsa-miR-6858-5p	HLA-DRA	3122	ENSG00000226260	PAR-CLIP	Functional MTI (Weak)	23592263	validated
1108	mirtarbase	MIMAT0027616	hsa-miR-6858-5p	HLA-DRA	3122	ENSG00000227993	PAR-CLIP	Functional MTI (Weak)	23592263	validated
1109	mirtarbase	MIMAT0004679	hsa-miR-296-3p	HLA-E	3133	ENSG00000206493	CLASH	Functional MTI (Weak)	23622248	validated
1110	mirtarbase	MIMAT0004679	hsa-miR-296-3p	HLA-E	3133	ENSG00000233904	CLASH	Functional MTI (Weak)	23622248	validated
1111	mirtarbase	MIMAT0004679	hsa-miR-296-3p	HLA-E	3133	ENSG00000225201	CLASH	Functional MTI (Weak)	23622248	validated
1112	mirtarbase	MIMAT0004679	hsa-miR-296-3p	HLA-E	3133	ENSG00000204592	CLASH	Functional MTI (Weak)	23622248	validated
1113	mirtarbase	MIMAT0004679	hsa-miR-296-3p	HLA-E	3133	ENSG00000230254	CLASH	Functional MTI (Weak)	23622248	validated
1114	mirtarbase	MIMAT0004679	hsa-miR-296-3p	HLA-E	3133	ENSG00000229252	CLASH	Functional MTI (Weak)	23622248	validated
1115	mirtarbase	MIMAT0004679	hsa-miR-296-3p	HLA-E	3133	ENSG00000236632	CLASH	Functional MTI (Weak)	23622248	validated
1116	mirtarbase	MIMAT0002867	hsa-miR-520h	HMGB1	3146	ENSG00000189403	PAR-CLIP	Functional MTI (Weak)	23446348	validated
1117	mirtarbase	MIMAT0002867	hsa-miR-520h	HMGB1	3146	ENSG00000189403	PAR-CLIP	Functional MTI (Weak)	21572407	validated
1118	mirtarbase	MIMAT0002867	hsa-miR-520h	HMGB1	3146	ENSG00000189403	HITS-CLIP	Functional MTI (Weak)	23313552	validated
1119	mirtarbase	MIMAT0002858	hsa-miR-520g-3p	HMGB1	3146	ENSG00000189403	PAR-CLIP	Functional MTI (Weak)	23446348	validated
1120	mirtarbase	MIMAT0002858	hsa-miR-520g-3p	HMGB1	3146	ENSG00000189403	PAR-CLIP	Functional MTI (Weak)	21572407	validated
1121	mirtarbase	MIMAT0002858	hsa-miR-520g-3p	HMGB1	3146	ENSG00000189403	HITS-CLIP	Functional MTI (Weak)	23313552	validated
1122	mirtarbase	MIMAT0002853	hsa-miR-519d-3p	HMGB1	3146	ENSG00000189403	PAR-CLIP	Functional MTI (Weak)	23446348	validated
1123	mirtarbase	MIMAT0002853	hsa-miR-519d-3p	HMGB1	3146	ENSG00000189403	PAR-CLIP	Functional MTI (Weak)	21572407	validated
1124	mirtarbase	MIMAT0002853	hsa-miR-519d-3p	HMGB1	3146	ENSG00000189403	HITS-CLIP	Functional MTI (Weak)	23313552	validated
1125	mirtarbase	MIMAT0002853	hsa-miR-519d-3p	HMGB2	3148	ENSG00000164104	PAR-CLIP	Functional MTI (Weak)	20371350	validated
1126	mirtarbase	MIMAT0027638	hsa-miR-6869-5p	HMGB2	3148	ENSG00000164104	PAR-CLIP	Functional MTI (Weak)	20371350	validated
1127	mirtarbase	MIMAT0027616	hsa-miR-6858-5p	HMGB3	3149	ENSG00000029993	PAR-CLIP	Functional MTI (Weak)	23592263	validated
1128	mirtarbase	MIMAT0027616	hsa-miR-6858-5p	HMGB3	3149	ENSG00000029993	PAR-CLIP	Functional MTI (Weak)	23446348	validated
1129	mirtarbase	MIMAT0027616	hsa-miR-6858-5p	HMGB3	3149	ENSG00000029993	PAR-CLIP	Functional MTI (Weak)	21572407	validated
1130	mirtarbase	MIMAT0002867	hsa-miR-520h	HMGB3	3149	ENSG00000029993	PAR-CLIP	Functional MTI (Weak)	23592263	validated
1131	mirtarbase	MIMAT0002867	hsa-miR-520h	HMGB3	3149	ENSG00000029993	PAR-CLIP	Functional MTI (Weak)	23446348	validated
1132	mirtarbase	MIMAT0002867	hsa-miR-520h	HMGB3	3149	ENSG00000029993	PAR-CLIP	Functional MTI (Weak)	21572407	validated
1133	mirtarbase	MIMAT0002858	hsa-miR-520g-3p	HMGB3	3149	ENSG00000029993	PAR-CLIP	Functional MTI (Weak)	23592263	validated
1134	mirtarbase	MIMAT0002858	hsa-miR-520g-3p	HMGB3	3149	ENSG00000029993	PAR-CLIP	Functional MTI (Weak)	23446348	validated
1135	mirtarbase	MIMAT0002858	hsa-miR-520g-3p	HMGB3	3149	ENSG00000029993	PAR-CLIP	Functional MTI (Weak)	21572407	validated
1136	mirtarbase	MIMAT0002853	hsa-miR-519d-3p	HMGB3	3149	ENSG00000029993	PAR-CLIP	Functional MTI (Weak)	23592263	validated
1137	mirtarbase	MIMAT0002853	hsa-miR-519d-3p	HMGB3	3149	ENSG00000029993	PAR-CLIP	Functional MTI (Weak)	23446348	validated
1138	mirtarbase	MIMAT0002853	hsa-miR-519d-3p	HMGB3	3149	ENSG00000029993	PAR-CLIP	Functional MTI (Weak)	21572407	validated
1139	mirtarbase	MIMAT0000062	hsa-let-7a-5p	HMGN2	3151	ENSG00000198830	CLASH	Functional MTI (Weak)	23622248	validated
1140	mirtarbase	MIMAT0005875	hsa-miR-548j-5p	HMGN2	3151	ENSG00000198830	PAR-CLIP	Functional MTI (Weak)	21572407	validated
1141	mirtarbase	MIMAT0005875	hsa-miR-548j-5p	HMGN2	3151	ENSG00000198830	PAR-CLIP	Functional MTI (Weak)	20371350	validated
1142	mirtarbase	MIMAT0021037	hsa-miR-548ap-5p	HMGN2	3151	ENSG00000198830	PAR-CLIP	Functional MTI (Weak)	21572407	validated
1143	mirtarbase	MIMAT0021037	hsa-miR-548ap-5p	HMGN2	3151	ENSG00000198830	PAR-CLIP	Functional MTI (Weak)	20371350	validated
1144	mirtarbase	MIMAT0002858	hsa-miR-520g-3p	HMGN2	3151	ENSG00000198830	PAR-CLIP	Functional MTI (Weak)	27292025	validated
1145	mirtarbase	MIMAT0002867	hsa-miR-520h	HMGN2	3151	ENSG00000198830	PAR-CLIP	Functional MTI (Weak)	27292025	validated
1146	mirtarbase	MIMAT0000095	hsa-miR-96-5p	HMGCS1	3157	ENSG00000112972	Sequencing	Functional MTI (Weak)	20371350	validated
1147	mirtarbase	MIMAT0027616	hsa-miR-6858-5p	HMGCS1	3157	ENSG00000112972	HITS-CLIP	Functional MTI (Weak)	23824327	validated
1148	mirtarbase	MIMAT0000062	hsa-let-7a-5p	HMGA1	3159	ENSG00000137309	Luciferase reporter assay//qRT-PCR	Functional MTI	19179606	validated
1149	mirtarbase	MIMAT0000062	hsa-let-7a-5p	HMGA1	3159	ENSG00000137309	Luciferase reporter assay//qRT-PCR//Western blot	Functional MTI	22139073	validated
1150	mirtarbase	MIMAT0000062	hsa-let-7a-5p	HMGA1	3159	ENSG00000137309	CLASH	Functional MTI (Weak)	23622248	validated
1151	mirtarbase	MIMAT0000062	hsa-let-7a-5p	HMGA1	3159	ENSG00000137309	PAR-CLIP	Functional MTI (Weak)	23592263	validated
1152	mirtarbase	MIMAT0000062	hsa-let-7a-5p	HMGA1	3159	ENSG00000137309	HITS-CLIP	Functional MTI (Weak)	23313552	validated
1153	mirtarbase	MIMAT0000062	hsa-let-7a-5p	HMGA1	3159	ENSG00000137309	qRT-PCR//Western blot	Functional MTI	25846193	validated
1154	mirtarbase	MIMAT0004679	hsa-miR-296-3p	HMGA1	3159	ENSG00000137309	CLASH	Functional MTI (Weak)	23622248	validated
1155	mirtarbase	MIMAT0019036	hsa-miR-4500	HMGA1	3159	ENSG00000137309	PAR-CLIP	Functional MTI (Weak)	23592263	validated
1156	mirtarbase	MIMAT0019036	hsa-miR-4500	HMGA1	3159	ENSG00000137309	HITS-CLIP	Functional MTI (Weak)	23313552	validated
1157	mirtarbase	MIMAT0003879	hsa-miR-758-3p	HMGA1	3159	ENSG00000137309	PAR-CLIP	Functional MTI (Weak)	23592263	validated
1158	mirtarbase	MIMAT0003879	hsa-miR-758-3p	HMGA1	3159	ENSG00000137309	HITS-CLIP	Functional MTI (Weak)	23313552	validated
1159	mirtarbase	MIMAT0022714	hsa-miR-766-5p	HMX1	3166	ENSG00000215612	PAR-CLIP	Functional MTI (Weak)	23592263	validated
1160	mirtarbase	MIMAT0022714	hsa-miR-766-5p	HMX1	3166	ENSG00000288204	PAR-CLIP	Functional MTI (Weak)	23592263	validated
1161	mirtarbase	MIMAT0027454	hsa-miR-6777-5p	HMX1	3166	ENSG00000215612	PAR-CLIP	Functional MTI (Weak)	23592263	validated
1162	mirtarbase	MIMAT0027454	hsa-miR-6777-5p	HMX1	3166	ENSG00000288204	PAR-CLIP	Functional MTI (Weak)	23592263	validated
1163	mirtarbase	MIMAT0000062	hsa-let-7a-5p	FOXA1	3169	ENSG00000129514	Luciferase reporter assay	Non-Functional MTI	17890240	validated
1164	mirtarbase	MIMAT0000095	hsa-miR-96-5p	HNRNPA1	3178	ENSG00000135486	CLASH	Functional MTI (Weak)	23622248	validated
1165	mirtarbase	MIMAT0027376	hsa-miR-6737-3p	HNRNPA1	3178	ENSG00000135486	HITS-CLIP	Functional MTI (Weak)	23313552	validated
1166	mirtarbase	MIMAT0004785	hsa-miR-545-5p	HNRNPAB	3182	ENSG00000197451	PAR-CLIP	Functional MTI (Weak)	20371350	validated
1167	mirtarbase	MIMAT0022708	hsa-miR-584-3p	HNRNPU	3192	ENSG00000153187	PAR-CLIP	Functional MTI (Weak)	23446348	validated
1168	mirtarbase	MIMAT0022708	hsa-miR-584-3p	HNRNPU	3192	ENSG00000153187	PAR-CLIP	Functional MTI (Weak)	21572407	validated
1169	mirtarbase	MIMAT0022708	hsa-miR-584-3p	HNRNPU	3192	ENSG00000153187	PAR-CLIP	Functional MTI (Weak)	20371350	validated
1170	mirtarbase	MIMAT0030987	hsa-miR-8060	HOXA1	3198	ENSG00000105991	PAR-CLIP	Functional MTI (Weak)	22100165	validated
1171	mirtarbase	MIMAT0003150	hsa-miR-455-5p	HOXA1	3198	ENSG00000105991	PAR-CLIP	Functional MTI (Weak)	22100165	validated
1172	mirtarbase	MIMAT0000095	hsa-miR-96-5p	HOXA5	3202	ENSG00000106004	PAR-CLIP	Functional MTI (Weak)	21572407	validated
1173	mirtarbase	MIMAT0004679	hsa-miR-296-3p	HOXA6	3203	ENSG00000106006	CLASH	Functional MTI (Weak)	23622248	validated
1174	mirtarbase	MIMAT0000062	hsa-let-7a-5p	HOXA6	3203	ENSG00000106006	CLASH	Functional MTI (Weak)	23622248	validated
1175	mirtarbase	MIMAT0018973	hsa-miR-4451	HOXA7	3204	ENSG00000122592	PAR-CLIP	Functional MTI (Weak)	26701625	validated
1176	mirtarbase	MIMAT0000095	hsa-miR-96-5p	HOXA9	3205	ENSG00000078399	Sequencing	Functional MTI (Weak)	20371350	validated
1177	mirtarbase	MIMAT0000095	hsa-miR-96-5p	HOXA9	3205	ENSG00000078399	PAR-CLIP	Functional MTI (Weak)	21572407	validated
1178	mirtarbase	MIMAT0019936	hsa-miR-4778-5p	HOXA10	3206	ENSG00000253293	PAR-CLIP	Functional MTI (Weak)	21572407	validated
1179	mirtarbase	MIMAT0005875	hsa-miR-548j-5p	HOXA13	3209	ENSG00000106031	PAR-CLIP	Functional MTI (Weak)	21572407	validated
1180	mirtarbase	MIMAT0021037	hsa-miR-548ap-5p	HOXA13	3209	ENSG00000106031	PAR-CLIP	Functional MTI (Weak)	21572407	validated
1181	mirtarbase	MIMAT0000062	hsa-let-7a-5p	HOXB4	3214	ENSG00000182742	CLASH	Functional MTI (Weak)	23622248	validated
1182	mirtarbase	MIMAT0027616	hsa-miR-6858-5p	HOXB5	3215	ENSG00000120075	PAR-CLIP	Functional MTI (Weak)	23592263	validated
1183	mirtarbase	MIMAT0030999	hsa-miR-8072	HOXB8	3218	ENSG00000120068	PAR-CLIP	Functional MTI (Weak)	23592263	validated
1184	mirtarbase	MIMAT0000062	hsa-let-7a-5p	HOXC4	3221	ENSG00000198353	CLASH	Functional MTI (Weak)	23622248	validated
1185	mirtarbase	MIMAT0004920	hsa-miR-541-3p	HOXC6	3223	ENSG00000197757	PAR-CLIP	Functional MTI (Weak)	24398324	validated
1186	mirtarbase	MIMAT0027616	hsa-miR-6858-5p	HOXC13	3229	ENSG00000123364	PAR-CLIP	Functional MTI (Weak)	23592263	validated
1187	mirtarbase	MIMAT0004785	hsa-miR-545-5p	HOXC13	3229	ENSG00000123364	PAR-CLIP	Functional MTI (Weak)	23592263	validated
1188	mirtarbase	MIMAT0003311	hsa-miR-641	HOXD1	3231	ENSG00000128645	PAR-CLIP	Functional MTI (Weak)	22012620	validated
1189	mirtarbase	MIMAT0030999	hsa-miR-8072	HOXD3	3232	ENSG00000128652	PAR-CLIP	Functional MTI (Weak)	23592263	validated
1190	mirtarbase	MIMAT0030999	hsa-miR-8072	HOXD3	3232	ENSG00000128652	PAR-CLIP	Functional MTI (Weak)	20371350	validated
1191	mirtarbase	MIMAT0030999	hsa-miR-8072	HOXD3	3232	ENSG00000128652	PAR-CLIP	Functional MTI (Weak)	26701625	validated
1192	mirtarbase	MIMAT0002853	hsa-miR-519d-3p	HOXD11	3237	ENSG00000128713	PAR-CLIP	Functional MTI (Weak)	21572407	validated
1193	mirtarbase	MIMAT0022714	hsa-miR-766-5p	HPCAL1	3241	ENSG00000115756	PAR-CLIP	Functional MTI (Weak)	26701625	validated
1194	mirtarbase	MIMAT0005875	hsa-miR-548j-5p	HPRT1	3251	ENSG00000165704	PAR-CLIP	Functional MTI (Weak)	21572407	validated
1195	mirtarbase	MIMAT0021037	hsa-miR-548ap-5p	HPRT1	3251	ENSG00000165704	PAR-CLIP	Functional MTI (Weak)	21572407	validated
1196	mirtarbase	MIMAT0000062	hsa-let-7a-5p	HRAS	3265	ENSG00000276536	Luciferase reporter assay	Functional MTI	18083101	validated
1197	mirtarbase	MIMAT0000062	hsa-let-7a-5p	HRAS	3265	ENSG00000174775	Luciferase reporter assay	Functional MTI	18083101	validated
1198	mirtarbase	MIMAT0000062	hsa-let-7a-5p	HRAS	3265	ENSG00000276536	Immunoblot//qRT-PCR//Western blot	Functional MTI	21252116	validated
1199	mirtarbase	MIMAT0000062	hsa-let-7a-5p	HRAS	3265	ENSG00000174775	Immunoblot//qRT-PCR//Western blot	Functional MTI	21252116	validated
1200	mirtarbase	MIMAT0000062	hsa-let-7a-5p	HRAS	3265	ENSG00000276536	Luciferase reporter assay	Functional MTI	24092860	validated
1201	mirtarbase	MIMAT0000062	hsa-let-7a-5p	HRAS	3265	ENSG00000174775	Luciferase reporter assay	Functional MTI	24092860	validated
1202	mirtarbase	MIMAT0004920	hsa-miR-541-3p	HRAS	3265	ENSG00000276536	PAR-CLIP	Functional MTI (Weak)	26701625	validated
1203	mirtarbase	MIMAT0004920	hsa-miR-541-3p	HRAS	3265	ENSG00000174775	PAR-CLIP	Functional MTI (Weak)	26701625	validated
1204	mirtarbase	MIMAT0002853	hsa-miR-519d-3p	AGFG2	3268	ENSG00000106351	HITS-CLIP	Functional MTI (Weak)	22473208	validated
1205	mirtarbase	MIMAT0004679	hsa-miR-296-3p	HES1	3280	ENSG00000114315	CLASH	Functional MTI (Weak)	23622248	validated
1206	mirtarbase	MIMAT0000062	hsa-let-7a-5p	HSF2	3298	ENSG00000025156	CLASH	Functional MTI (Weak)	23622248	validated
1207	mirtarbase	MIMAT0004679	hsa-miR-296-3p	HSPA1B	3304	ENSG00000231555	CLASH	Functional MTI (Weak)	23622248	validated
1208	mirtarbase	MIMAT0004679	hsa-miR-296-3p	HSPA1B	3304	ENSG00000232804	CLASH	Functional MTI (Weak)	23622248	validated
1209	mirtarbase	MIMAT0004679	hsa-miR-296-3p	HSPA1B	3304	ENSG00000204388	CLASH	Functional MTI (Weak)	23622248	validated
1210	mirtarbase	MIMAT0004679	hsa-miR-296-3p	HSPA1B	3304	ENSG00000224501	CLASH	Functional MTI (Weak)	23622248	validated
1211	mirtarbase	MIMAT0004679	hsa-miR-296-3p	HSPA1B	3304	ENSG00000212866	CLASH	Functional MTI (Weak)	23622248	validated
1212	mirtarbase	MIMAT0018973	hsa-miR-4451	HSPA5	3309	ENSG00000044574	PAR-CLIP	Functional MTI (Weak)	23592263	validated
1213	mirtarbase	MIMAT0002853	hsa-miR-519d-3p	HSPA8	3312	ENSG00000109971	PAR-CLIP	Functional MTI (Weak)	23592263	validated
1214	mirtarbase	MIMAT0002853	hsa-miR-519d-3p	HSPA8	3312	ENSG00000109971	PAR-CLIP	Functional MTI (Weak)	23446348	validated
1215	mirtarbase	MIMAT0002853	hsa-miR-519d-3p	HSPA8	3312	ENSG00000109971	PAR-CLIP	Functional MTI (Weak)	20371350	validated
1216	mirtarbase	MIMAT0002853	hsa-miR-519d-3p	HSPA8	3312	ENSG00000109971	PAR-CLIP	Functional MTI (Weak)	26701625	validated
1217	mirtarbase	MIMAT0005875	hsa-miR-548j-5p	HSP90AA1	3320	ENSG00000080824	PAR-CLIP	Functional MTI (Weak)	20371350	validated
1218	mirtarbase	MIMAT0021037	hsa-miR-548ap-5p	HSP90AA1	3320	ENSG00000080824	PAR-CLIP	Functional MTI (Weak)	20371350	validated
1219	mirtarbase	MIMAT0004679	hsa-miR-296-3p	HSP90AB1	3326	ENSG00000096384	CLASH	Functional MTI (Weak)	23622248	validated
1220	mirtarbase	MIMAT0004679	hsa-miR-296-3p	NDST1	3340	ENSG00000070614	CLASH	Functional MTI (Weak)	23622248	validated
1221	mirtarbase	MIMAT0005875	hsa-miR-548j-5p	FOXN2	3344	ENSG00000170802	PAR-CLIP	Functional MTI (Weak)	21572407	validated
1222	mirtarbase	MIMAT0005875	hsa-miR-548j-5p	FOXN2	3344	ENSG00000170802	PAR-CLIP	Functional MTI (Weak)	20371350	validated
1223	mirtarbase	MIMAT0021037	hsa-miR-548ap-5p	FOXN2	3344	ENSG00000170802	PAR-CLIP	Functional MTI (Weak)	21572407	validated
1224	mirtarbase	MIMAT0021037	hsa-miR-548ap-5p	FOXN2	3344	ENSG00000170802	PAR-CLIP	Functional MTI (Weak)	20371350	validated
1225	mirtarbase	MIMAT0000095	hsa-miR-96-5p	HTR1B	3351	ENSG00000135312	Reporter assay	Functional MTI	18283276	validated
1226	mirtarbase	MIMAT0000062	hsa-let-7a-5p	IARS1	3376	ENSG00000196305	CLASH	Functional MTI (Weak)	23622248	validated
1227	mirtarbase	MIMAT0000095	hsa-miR-96-5p	IARS1	3376	ENSG00000196305	Luciferase reporter assay	Functional MTI	23583389	validated
1228	mirtarbase	MIMAT0004679	hsa-miR-296-3p	ICAM1	3383	ENSG00000090339	Flow//Immunohistochemistry//Luciferase reporter assay//qRT-PCR//Western blot	Functional MTI	24263102	validated
1229	mirtarbase	MIMAT0005945	hsa-miR-1255b-5p	ICAM1	3383	ENSG00000090339	HITS-CLIP	Functional MTI (Weak)	23824327	validated
1230	mirtarbase	MIMAT0005945	hsa-miR-1255b-5p	ICAM1	3383	ENSG00000090339	HITS-CLIP	Functional MTI (Weak)	19536157	validated
1231	mirtarbase	MIMAT0002867	hsa-miR-520h	ID1	3397	ENSG00000125968	Microarray//qRT-PCR	Functional MTI (Weak)	19435428	validated
1232	mirtarbase	MIMAT0002867	hsa-miR-520h	ID3	3399	ENSG00000117318	Microarray//qRT-PCR	Functional MTI (Weak)	19435428	validated
1233	mirtarbase	MIMAT0002867	hsa-miR-520h	ID3	3399	ENSG00000283060	Microarray//qRT-PCR	Functional MTI (Weak)	19435428	validated
1234	mirtarbase	MIMAT0003311	hsa-miR-641	ID4	3400	ENSG00000172201	PAR-CLIP	Functional MTI (Weak)	20371350	validated
1235	mirtarbase	MIMAT0003311	hsa-miR-641	IDE	3416	ENSG00000119912	HITS-CLIP	Functional MTI (Weak)	27418678	validated
1236	mirtarbase	MIMAT0027638	hsa-miR-6869-5p	SP110	3431	ENSG00000135899	HITS-CLIP	Functional MTI (Weak)	23824327	validated
1237	mirtarbase	MIMAT0004920	hsa-miR-541-3p	SP110	3431	ENSG00000135899	HITS-CLIP	Functional MTI (Weak)	23824327	validated
1238	mirtarbase	MIMAT0002853	hsa-miR-519d-3p	IFNAR1	3454	ENSG00000142166	HITS-CLIP	Functional MTI (Weak)	22473208	validated
1239	mirtarbase	MIMAT0002853	hsa-miR-519d-3p	IFNAR2	3455	ENSG00000159110	HITS-CLIP	Functional MTI (Weak)	22473208	validated
1240	mirtarbase	MIMAT0018973	hsa-miR-4451	IFRD1	3475	ENSG00000006652	PAR-CLIP	Functional MTI (Weak)	23592263	validated
1241	mirtarbase	MIMAT0018973	hsa-miR-4451	IFRD1	3475	ENSG00000006652	PAR-CLIP	Functional MTI (Weak)	24398324	validated
1242	mirtarbase	MIMAT0018973	hsa-miR-4451	IFRD1	3475	ENSG00000006652	PAR-CLIP	Functional MTI (Weak)	23446348	validated
1243	mirtarbase	MIMAT0018973	hsa-miR-4451	IFRD1	3475	ENSG00000006652	PAR-CLIP	Functional MTI (Weak)	22012620	validated
1244	mirtarbase	MIMAT0018973	hsa-miR-4451	IFRD1	3475	ENSG00000006652	PAR-CLIP//HITS-CLIP	Functional MTI (Weak)	21572407	validated
1245	mirtarbase	MIMAT0018973	hsa-miR-4451	IFRD1	3475	ENSG00000006652	PAR-CLIP	Functional MTI (Weak)	20371350	validated
1246	mirtarbase	MIMAT0018973	hsa-miR-4451	IFRD1	3475	ENSG00000006652	PAR-CLIP	Functional MTI (Weak)	27292025	validated
1247	mirtarbase	MIMAT0000062	hsa-let-7a-5p	IGF1R	3480	ENSG00000140443	PAR-CLIP	Functional MTI (Weak)	23592263	validated
1248	mirtarbase	MIMAT0000062	hsa-let-7a-5p	IGF1R	3480	ENSG00000140443	PAR-CLIP	Functional MTI (Weak)	24398324	validated
1249	mirtarbase	MIMAT0000062	hsa-let-7a-5p	IGF1R	3480	ENSG00000140443	PAR-CLIP	Functional MTI (Weak)	23446348	validated
1250	mirtarbase	MIMAT0000062	hsa-let-7a-5p	IGF1R	3480	ENSG00000140443	PAR-CLIP	Functional MTI (Weak)	21572407	validated
1251	mirtarbase	MIMAT0019036	hsa-miR-4500	IGF1R	3480	ENSG00000140443	PAR-CLIP	Functional MTI (Weak)	23592263	validated
1252	mirtarbase	MIMAT0019036	hsa-miR-4500	IGF1R	3480	ENSG00000140443	PAR-CLIP	Functional MTI (Weak)	24398324	validated
1253	mirtarbase	MIMAT0019036	hsa-miR-4500	IGF1R	3480	ENSG00000140443	PAR-CLIP	Functional MTI (Weak)	23446348	validated
1254	mirtarbase	MIMAT0019036	hsa-miR-4500	IGF1R	3480	ENSG00000140443	PAR-CLIP	Functional MTI (Weak)	21572407	validated
1255	mirtarbase	MIMAT0030987	hsa-miR-8060	IGF1R	3480	ENSG00000140443	PAR-CLIP	Functional MTI (Weak)	20371350	validated
1256	mirtarbase	MIMAT0000095	hsa-miR-96-5p	IGF1R	3480	ENSG00000140443	PAR-CLIP	Functional MTI (Weak)	21572407	validated
1257	mirtarbase	MIMAT0000062	hsa-let-7a-5p	IGF2	3481	ENSG00000167244	Luciferase reporter assay	Functional MTI	17974952	validated
1258	mirtarbase	MIMAT0004785	hsa-miR-545-5p	IGF2R	3482	ENSG00000197081	PAR-CLIP	Functional MTI (Weak)	23592263	validated
1259	mirtarbase	MIMAT0027616	hsa-miR-6858-5p	IGFBP5	3488	ENSG00000115461	PAR-CLIP	Functional MTI (Weak)	20371350	validated
1260	mirtarbase	MIMAT0004785	hsa-miR-545-5p	IGFBP5	3488	ENSG00000115461	HITS-CLIP	Functional MTI (Weak)	23824327	validated
1261	mirtarbase	MIMAT0022488	hsa-miR-5695	CCN1	3491	ENSG00000142871	PAR-CLIP	Functional MTI (Weak)	22012620	validated
1262	mirtarbase	MIMAT0002806	hsa-miR-490-3p	RBPJ	3516	ENSG00000168214	PAR-CLIP	Functional MTI (Weak)	20371350	validated
1263	mirtarbase	MIMAT0027616	hsa-miR-6858-5p	IHH	3549	ENSG00000163501	PAR-CLIP	Functional MTI (Weak)	22100165	validated
1264	mirtarbase	MIMAT0004951	hsa-miR-887-3p	IL1B	3553	ENSG00000125538	Luciferase reporter assay	Functional MTI	27542871	validated
1265	mirtarbase	MIMAT0000062	hsa-let-7a-5p	IL6	3569	ENSG00000136244	Luciferase reporter assay//qRT-PCR//Western blot	Functional MTI	19878981	validated
1266	mirtarbase	MIMAT0000062	hsa-let-7a-5p	IL6R	3570	ENSG00000160712	PAR-CLIP	Functional MTI (Weak)	27292025	validated
1267	mirtarbase	MIMAT0019036	hsa-miR-4500	IL6R	3570	ENSG00000160712	PAR-CLIP	Functional MTI (Weak)	27292025	validated
1268	mirtarbase	MIMAT0022488	hsa-miR-5695	IL6R	3570	ENSG00000160712	PAR-CLIP	Functional MTI (Weak)	27292025	validated
1269	mirtarbase	MIMAT0005875	hsa-miR-548j-5p	IL6ST	3572	ENSG00000134352	PAR-CLIP	Functional MTI (Weak)	23592263	validated
1270	mirtarbase	MIMAT0021037	hsa-miR-548ap-5p	IL6ST	3572	ENSG00000134352	PAR-CLIP	Functional MTI (Weak)	23592263	validated
1271	mirtarbase	MIMAT0019936	hsa-miR-4778-5p	IL6ST	3572	ENSG00000134352	PAR-CLIP	Functional MTI (Weak)	22012620	validated
1272	mirtarbase	MIMAT0000062	hsa-let-7a-5p	CXCL8	3576	ENSG00000169429	PAR-CLIP	Functional MTI (Weak)	26701625	validated
1273	mirtarbase	MIMAT0019036	hsa-miR-4500	CXCL8	3576	ENSG00000169429	PAR-CLIP	Functional MTI (Weak)	26701625	validated
1274	mirtarbase	MIMAT0015078	hsa-miR-3194-5p	CXCR2	3579	ENSG00000180871	HITS-CLIP	Functional MTI (Weak)	23824327	validated
1275	mirtarbase	MIMAT0002853	hsa-miR-519d-3p	FOXK2	3607	ENSG00000141568	HITS-CLIP	Functional MTI (Weak)	22473208	validated
1276	mirtarbase	MIMAT0002853	hsa-miR-519d-3p	FOXK2	3607	ENSG00000141568	PAR-CLIP	Functional MTI (Weak)	23446348	validated
1277	mirtarbase	MIMAT0002853	hsa-miR-519d-3p	FOXK2	3607	ENSG00000141568	PAR-CLIP	Functional MTI (Weak)	21572407	validated
1278	mirtarbase	MIMAT0019936	hsa-miR-4778-5p	ILF3	3609	ENSG00000129351	PAR-CLIP	Functional MTI (Weak)	26701625	validated
1279	mirtarbase	MIMAT0003301	hsa-miR-33b-5p	IMPDH2	3615	ENSG00000178035	CLASH	Functional MTI (Weak)	23622248	validated
1280	mirtarbase	MIMAT0005875	hsa-miR-548j-5p	INHBA	3624	ENSG00000122641	PAR-CLIP	Functional MTI (Weak)	24398324	validated
1281	mirtarbase	MIMAT0005875	hsa-miR-548j-5p	INHBA	3624	ENSG00000122641	PAR-CLIP	Functional MTI (Weak)	23446348	validated
1282	mirtarbase	MIMAT0005875	hsa-miR-548j-5p	INHBA	3624	ENSG00000122641	PAR-CLIP	Functional MTI (Weak)	22012620	validated
1283	mirtarbase	MIMAT0005875	hsa-miR-548j-5p	INHBA	3624	ENSG00000122641	PAR-CLIP	Functional MTI (Weak)	21572407	validated
1284	mirtarbase	MIMAT0005875	hsa-miR-548j-5p	INHBA	3624	ENSG00000122641	PAR-CLIP	Functional MTI (Weak)	20371350	validated
1285	mirtarbase	MIMAT0005875	hsa-miR-548j-5p	INHBA	3624	ENSG00000122641	PAR-CLIP	Functional MTI (Weak)	26701625	validated
1286	mirtarbase	MIMAT0005875	hsa-miR-548j-5p	INHBA	3624	ENSG00000122641	PAR-CLIP	Functional MTI (Weak)	27292025	validated
1287	mirtarbase	MIMAT0021037	hsa-miR-548ap-5p	INHBA	3624	ENSG00000122641	PAR-CLIP	Functional MTI (Weak)	24398324	validated
1288	mirtarbase	MIMAT0021037	hsa-miR-548ap-5p	INHBA	3624	ENSG00000122641	PAR-CLIP	Functional MTI (Weak)	23446348	validated
1289	mirtarbase	MIMAT0021037	hsa-miR-548ap-5p	INHBA	3624	ENSG00000122641	PAR-CLIP	Functional MTI (Weak)	22012620	validated
1290	mirtarbase	MIMAT0021037	hsa-miR-548ap-5p	INHBA	3624	ENSG00000122641	PAR-CLIP	Functional MTI (Weak)	21572407	validated
1291	mirtarbase	MIMAT0021037	hsa-miR-548ap-5p	INHBA	3624	ENSG00000122641	PAR-CLIP	Functional MTI (Weak)	20371350	validated
1292	mirtarbase	MIMAT0021037	hsa-miR-548ap-5p	INHBA	3624	ENSG00000122641	PAR-CLIP	Functional MTI (Weak)	26701625	validated
1293	mirtarbase	MIMAT0021037	hsa-miR-548ap-5p	INHBA	3624	ENSG00000122641	PAR-CLIP	Functional MTI (Weak)	27292025	validated
1294	mirtarbase	MIMAT0002867	hsa-miR-520h	CXCL10	3627	ENSG00000169245	PAR-CLIP	Functional MTI (Weak)	21572407	validated
1295	mirtarbase	MIMAT0002858	hsa-miR-520g-3p	CXCL10	3627	ENSG00000169245	PAR-CLIP	Functional MTI (Weak)	21572407	validated
1296	mirtarbase	MIMAT0002867	hsa-miR-520h	IPP	3652	ENSG00000197429	PAR-CLIP	Functional MTI (Weak)	23446348	validated
1297	mirtarbase	MIMAT0002858	hsa-miR-520g-3p	IPP	3652	ENSG00000197429	PAR-CLIP	Functional MTI (Weak)	23446348	validated
1298	mirtarbase	MIMAT0002853	hsa-miR-519d-3p	IPP	3652	ENSG00000197429	HITS-CLIP	Functional MTI (Weak)	23313552	validated
1299	mirtarbase	MIMAT0002858	hsa-miR-520g-3p	IRAK2	3656	ENSG00000134070	PAR-CLIP	Functional MTI (Weak)	27292025	validated
1300	mirtarbase	MIMAT0002867	hsa-miR-520h	IRAK2	3656	ENSG00000134070	PAR-CLIP	Functional MTI (Weak)	27292025	validated
1301	mirtarbase	MIMAT0004679	hsa-miR-296-3p	IRF1	3659	ENSG00000125347	CLASH	Functional MTI (Weak)	23622248	validated
1302	mirtarbase	MIMAT0005945	hsa-miR-1255b-5p	ITGA2	3673	ENSG00000164171	PAR-CLIP	Functional MTI (Weak)	21572407	validated
1303	mirtarbase	MIMAT0002853	hsa-miR-519d-3p	ITGA2	3673	ENSG00000164171	PAR-CLIP	Functional MTI (Weak)	22100165	validated
1304	mirtarbase	MIMAT0019036	hsa-miR-4500	ITGA3	3675	ENSG00000005884	HITS-CLIP	Functional MTI (Weak)	23706177	validated
1305	mirtarbase	MIMAT0019036	hsa-miR-4500	ITGA3	3675	ENSG00000005884	HITS-CLIP	Functional MTI (Weak)	23313552	validated
1306	mirtarbase	MIMAT0000062	hsa-let-7a-5p	ITGA3	3675	ENSG00000005884	HITS-CLIP	Functional MTI (Weak)	23706177	validated
1307	mirtarbase	MIMAT0000062	hsa-let-7a-5p	ITGA3	3675	ENSG00000005884	HITS-CLIP	Functional MTI (Weak)	23313552	validated
1308	mirtarbase	MIMAT0005945	hsa-miR-1255b-5p	ITGA3	3675	ENSG00000005884	PAR-CLIP	Functional MTI (Weak)	27292025	validated
1309	mirtarbase	MIMAT0022488	hsa-miR-5695	ITGA9	3680	ENSG00000144668	PAR-CLIP	Functional MTI (Weak)	20371350	validated
1310	mirtarbase	MIMAT0002853	hsa-miR-519d-3p	ITGB1	3688	ENSG00000150093	PAR-CLIP	Functional MTI (Weak)	20371350	validated
1311	mirtarbase	MIMAT0000062	hsa-let-7a-5p	ITGB3	3690	ENSG00000259207	qRT-PCR//Luciferase reporter assay//Western blot	Functional MTI	18679415	validated
1312	mirtarbase	MIMAT0005875	hsa-miR-548j-5p	ITGB8	3696	ENSG00000105855	HITS-CLIP	Functional MTI (Weak)	23313552	validated
1313	mirtarbase	MIMAT0021037	hsa-miR-548ap-5p	ITGB8	3696	ENSG00000105855	HITS-CLIP	Functional MTI (Weak)	23313552	validated
1314	mirtarbase	MIMAT0002853	hsa-miR-519d-3p	ITPKB	3707	ENSG00000143772	HITS-CLIP	Functional MTI (Weak)	22473208	validated
1315	mirtarbase	MIMAT0000095	hsa-miR-96-5p	ITPR3	3710	ENSG00000096433	CLASH	Functional MTI (Weak)	23622248	validated
1316	mirtarbase	MIMAT0000062	hsa-let-7a-5p	IVD	3712	ENSG00000128928	CLASH	Functional MTI (Weak)	23622248	validated
1317	mirtarbase	MIMAT0002853	hsa-miR-519d-3p	JAK1	3716	ENSG00000162434	HITS-CLIP	Functional MTI (Weak)	22473208	validated
1318	mirtarbase	MIMAT0002867	hsa-miR-520h	JARID2	3720	ENSG00000008083	HITS-CLIP	Functional MTI (Weak)	23313552	validated
1319	mirtarbase	MIMAT0002858	hsa-miR-520g-3p	JARID2	3720	ENSG00000008083	HITS-CLIP	Functional MTI (Weak)	23313552	validated
1320	mirtarbase	MIMAT0030999	hsa-miR-8072	JUNB	3726	ENSG00000171223	PAR-CLIP	Functional MTI (Weak)	26701625	validated
1321	mirtarbase	MIMAT0022714	hsa-miR-766-5p	KCNA5	3741	ENSG00000130037	PAR-CLIP	Functional MTI (Weak)	23592263	validated
1322	mirtarbase	MIMAT0002853	hsa-miR-519d-3p	KCNA7	3743	ENSG00000104848	PAR-CLIP	Functional MTI (Weak)	23446348	validated
1323	mirtarbase	MIMAT0002853	hsa-miR-519d-3p	KCNA7	3743	ENSG00000104848	PAR-CLIP	Functional MTI (Weak)	21572407	validated
1324	mirtarbase	MIMAT0002867	hsa-miR-520h	KCNA7	3743	ENSG00000104848	PAR-CLIP	Functional MTI (Weak)	21572407	validated
1325	mirtarbase	MIMAT0002858	hsa-miR-520g-3p	KCNA7	3743	ENSG00000104848	PAR-CLIP	Functional MTI (Weak)	21572407	validated
1326	mirtarbase	MIMAT0002853	hsa-miR-519d-3p	KCNB1	3745	ENSG00000158445	PAR-CLIP	Functional MTI (Weak)	20371350	validated
1327	mirtarbase	MIMAT0022488	hsa-miR-5695	KCNB1	3745	ENSG00000158445	HITS-CLIP	Functional MTI (Weak)	23824327	validated
1328	mirtarbase	MIMAT0022488	hsa-miR-5695	KCNB1	3745	ENSG00000158445	HITS-CLIP	Functional MTI (Weak)	23313552	validated
1329	mirtarbase	MIMAT0022488	hsa-miR-5695	KCNB1	3745	ENSG00000158445	HITS-CLIP	Functional MTI (Weak)	27418678	validated
1330	mirtarbase	MIMAT0022488	hsa-miR-5695	KCNB1	3745	ENSG00000158445	HITS-CLIP	Functional MTI (Weak)	28735896	validated
1331	mirtarbase	MIMAT0002867	hsa-miR-520h	KCND3	3752	ENSG00000171385	HITS-CLIP	Functional MTI (Weak)	23313552	validated
1332	mirtarbase	MIMAT0002858	hsa-miR-520g-3p	KCND3	3752	ENSG00000171385	HITS-CLIP	Functional MTI (Weak)	23313552	validated
1333	mirtarbase	MIMAT0002853	hsa-miR-519d-3p	KCND3	3752	ENSG00000171385	HITS-CLIP	Functional MTI (Weak)	23313552	validated
1334	mirtarbase	MIMAT0004679	hsa-miR-296-3p	KCNH1	3756	ENSG00000143473	Luciferase reporter assay//qRT-PCR//Western blot	Functional MTI	22999387	validated
1335	mirtarbase	MIMAT0002853	hsa-miR-519d-3p	KCNJ8	3764	ENSG00000121361	PAR-CLIP	Functional MTI (Weak)	22012620	validated
1336	mirtarbase	MIMAT0002853	hsa-miR-519d-3p	KCNMB1	3779	ENSG00000145936	PAR-CLIP	Functional MTI (Weak)	23446348	validated
1337	mirtarbase	MIMAT0027638	hsa-miR-6869-5p	KCNMB1	3779	ENSG00000145936	HITS-CLIP	Functional MTI (Weak)	23824327	validated
1338	mirtarbase	MIMAT0003311	hsa-miR-641	KIF5B	3799	ENSG00000170759	PAR-CLIP	Functional MTI (Weak)	23592263	validated
1339	mirtarbase	MIMAT0005875	hsa-miR-548j-5p	KLRC3	3823	ENSG00000205810	PAR-CLIP	Functional MTI (Weak)	21572407	validated
1340	mirtarbase	MIMAT0021037	hsa-miR-548ap-5p	KLRC3	3823	ENSG00000205810	PAR-CLIP	Functional MTI (Weak)	21572407	validated
1341	mirtarbase	MIMAT0002853	hsa-miR-519d-3p	KLRD1	3824	ENSG00000134539	HITS-CLIP	Functional MTI (Weak)	19536157	validated
1342	mirtarbase	MIMAT0005875	hsa-miR-548j-5p	KPNA1	3836	ENSG00000114030	PAR-CLIP	Functional MTI (Weak)	21572407	validated
1343	mirtarbase	MIMAT0005875	hsa-miR-548j-5p	KPNA1	3836	ENSG00000114030	PAR-CLIP	Functional MTI (Weak)	20371350	validated
1344	mirtarbase	MIMAT0021037	hsa-miR-548ap-5p	KPNA1	3836	ENSG00000114030	PAR-CLIP	Functional MTI (Weak)	21572407	validated
1345	mirtarbase	MIMAT0021037	hsa-miR-548ap-5p	KPNA1	3836	ENSG00000114030	PAR-CLIP	Functional MTI (Weak)	20371350	validated
1346	mirtarbase	MIMAT0002853	hsa-miR-519d-3p	KPNA2	3838	ENSG00000182481	HITS-CLIP	Functional MTI (Weak)	22473208	validated
1347	mirtarbase	MIMAT0002853	hsa-miR-519d-3p	KPNA2	3838	ENSG00000182481	PAR-CLIP	Functional MTI (Weak)	23592263	validated
1348	mirtarbase	MIMAT0002853	hsa-miR-519d-3p	KPNA2	3838	ENSG00000182481	PAR-CLIP	Functional MTI (Weak)	24398324	validated
1349	mirtarbase	MIMAT0002853	hsa-miR-519d-3p	KPNA2	3838	ENSG00000182481	PAR-CLIP	Functional MTI (Weak)	22012620	validated
1350	mirtarbase	MIMAT0002853	hsa-miR-519d-3p	KPNA2	3838	ENSG00000182481	PAR-CLIP	Functional MTI (Weak)	21572407	validated
1351	mirtarbase	MIMAT0002853	hsa-miR-519d-3p	KPNA2	3838	ENSG00000182481	PAR-CLIP	Functional MTI (Weak)	20371350	validated
1352	mirtarbase	MIMAT0002853	hsa-miR-519d-3p	KPNA2	3838	ENSG00000182481	PAR-CLIP	Functional MTI (Weak)	27292025	validated
1353	mirtarbase	MIMAT0003311	hsa-miR-641	KPNA2	3838	ENSG00000182481	PAR-CLIP	Functional MTI (Weak)	21572407	validated
1354	mirtarbase	MIMAT0003311	hsa-miR-641	KPNA2	3838	ENSG00000182481	PAR-CLIP	Functional MTI (Weak)	20371350	validated
1355	mirtarbase	MIMAT0003150	hsa-miR-455-5p	KPNA3	3839	ENSG00000102753	PAR-CLIP	Functional MTI (Weak)	23446348	validated
1356	mirtarbase	MIMAT0003150	hsa-miR-455-5p	KPNA3	3839	ENSG00000102753	PAR-CLIP	Functional MTI (Weak)	20371350	validated
1357	mirtarbase	MIMAT0003150	hsa-miR-455-5p	KPNA3	3839	ENSG00000102753	HITS-CLIP	Functional MTI (Weak)	21572407	validated
1358	mirtarbase	MIMAT0003301	hsa-miR-33b-5p	KPNA4	3840	ENSG00000186432	PAR-CLIP	Functional MTI (Weak)	23446348	validated
1359	mirtarbase	MIMAT0000062	hsa-let-7a-5p	KPNA5	3841	ENSG00000196911	PAR-CLIP	Functional MTI (Weak)	24398324	validated
1360	mirtarbase	MIMAT0000062	hsa-let-7a-5p	KPNA5	3841	ENSG00000196911	PAR-CLIP	Functional MTI (Weak)	23446348	validated
1361	mirtarbase	MIMAT0000062	hsa-let-7a-5p	KPNA5	3841	ENSG00000196911	PAR-CLIP//HITS-CLIP	Functional MTI (Weak)	21572407	validated
1362	mirtarbase	MIMAT0000062	hsa-let-7a-5p	KPNA5	3841	ENSG00000196911	PAR-CLIP	Functional MTI (Weak)	20371350	validated
1363	mirtarbase	MIMAT0019036	hsa-miR-4500	KPNA5	3841	ENSG00000196911	PAR-CLIP	Functional MTI (Weak)	24398324	validated
1364	mirtarbase	MIMAT0019036	hsa-miR-4500	KPNA5	3841	ENSG00000196911	PAR-CLIP	Functional MTI (Weak)	23446348	validated
1365	mirtarbase	MIMAT0019036	hsa-miR-4500	KPNA5	3841	ENSG00000196911	PAR-CLIP//HITS-CLIP	Functional MTI (Weak)	21572407	validated
1366	mirtarbase	MIMAT0019036	hsa-miR-4500	KPNA5	3841	ENSG00000196911	PAR-CLIP	Functional MTI (Weak)	20371350	validated
1367	mirtarbase	MIMAT0000062	hsa-let-7a-5p	KRAS	3845	ENSG00000133703	Luciferase reporter assay//Microarray	Functional MTI	15766527	validated
1368	mirtarbase	MIMAT0000062	hsa-let-7a-5p	KRAS	3845	ENSG00000133703	Western blot	Functional MTI	20033209	validated
1369	mirtarbase	MIMAT0000062	hsa-let-7a-5p	KRAS	3845	ENSG00000133703	qRT-PCR//Western blot	Functional MTI	16651716	validated
1370	mirtarbase	MIMAT0000062	hsa-let-7a-5p	KRAS	3845	ENSG00000133703	Immunohistochemistry//Luciferase reporter assay//qRT-PCR//Western blot	Functional MTI	25955298	validated
1371	mirtarbase	MIMAT0000095	hsa-miR-96-5p	KRAS	3845	ENSG00000133703	Immunoblot//Immunohistochemistry//Northern blot//Quantitative proteomic approach//Western blot//Reporter assay;Western blot;qRT-PCR;Other	Functional MTI	20610624	validated
1372	mirtarbase	MIMAT0000095	hsa-miR-96-5p	KRAS	3845	ENSG00000133703	Sequencing	Functional MTI (Weak)	20371350	validated
1373	mirtarbase	MIMAT0000095	hsa-miR-96-5p	KRAS	3845	ENSG00000133703	Luciferase reporter assay//qRT-PCR//Western blot	Functional MTI	23752186	validated
1374	mirtarbase	MIMAT0000095	hsa-miR-96-5p	KRAS	3845	ENSG00000133703	qRT-PCR//Western blot	Functional MTI	25256312	validated
1375	mirtarbase	MIMAT0002853	hsa-miR-519d-3p	KRT10	3858	ENSG00000186395	PAR-CLIP	Functional MTI (Weak)	23592263	validated
1376	mirtarbase	MIMAT0002853	hsa-miR-519d-3p	KRT10	3858	ENSG00000186395	PAR-CLIP	Functional MTI (Weak)	23446348	validated
1377	mirtarbase	MIMAT0002853	hsa-miR-519d-3p	KRT10	3858	ENSG00000186395	PAR-CLIP	Functional MTI (Weak)	21572407	validated
1378	mirtarbase	MIMAT0002853	hsa-miR-519d-3p	KRT10	3858	ENSG00000186395	PAR-CLIP	Functional MTI (Weak)	20371350	validated
1379	mirtarbase	MIMAT0002853	hsa-miR-519d-3p	KRT10	3858	ENSG00000186395	PAR-CLIP	Functional MTI (Weak)	27292025	validated
1380	mirtarbase	MIMAT0002853	hsa-miR-519d-3p	LAMC1	3915	ENSG00000135862	HITS-CLIP	Functional MTI (Weak)	22473208	validated
1381	mirtarbase	MIMAT0000062	hsa-let-7a-5p	RPSA	3921	ENSG00000168028	CLASH	Functional MTI (Weak)	23622248	validated
1382	mirtarbase	MIMAT0002853	hsa-miR-519d-3p	LASP1	3927	ENSG00000002834	HITS-CLIP	Functional MTI (Weak)	22473208	validated
1383	mirtarbase	MIMAT0002853	hsa-miR-519d-3p	LASP1	3927	ENSG00000002834	PAR-CLIP	Functional MTI (Weak)	23592263	validated
1384	mirtarbase	MIMAT0002853	hsa-miR-519d-3p	LASP1	3927	ENSG00000002834	PAR-CLIP	Functional MTI (Weak)	26701625	validated
1385	mirtarbase	MIMAT0002867	hsa-miR-520h	LBR	3930	ENSG00000143815	PAR-CLIP	Functional MTI (Weak)	20371350	validated
1386	mirtarbase	MIMAT0002858	hsa-miR-520g-3p	LBR	3930	ENSG00000143815	PAR-CLIP	Functional MTI (Weak)	20371350	validated
1387	mirtarbase	MIMAT0018993	hsa-miR-4466	LDHA	3939	ENSG00000134333	PAR-CLIP	Functional MTI (Weak)	26701625	validated
1388	mirtarbase	MIMAT0018993	hsa-miR-4466	LDHA	3939	ENSG00000288299	PAR-CLIP	Functional MTI (Weak)	26701625	validated
1389	mirtarbase	MIMAT0002853	hsa-miR-519d-3p	LDLR	3949	ENSG00000130164	HITS-CLIP	Functional MTI (Weak)	22473208	validated
1390	mirtarbase	MIMAT0002853	hsa-miR-519d-3p	LDLR	3949	ENSG00000130164	PAR-CLIP	Functional MTI (Weak)	23592263	validated
1391	mirtarbase	MIMAT0002853	hsa-miR-519d-3p	LDLR	3949	ENSG00000130164	PAR-CLIP	Functional MTI (Weak)	22012620	validated
1392	mirtarbase	MIMAT0002853	hsa-miR-519d-3p	LDLR	3949	ENSG00000130164	PAR-CLIP	Functional MTI (Weak)	21572407	validated
1393	mirtarbase	MIMAT0002853	hsa-miR-519d-3p	LDLR	3949	ENSG00000130164	PAR-CLIP	Functional MTI (Weak)	20371350	validated
1394	mirtarbase	MIMAT0002858	hsa-miR-520g-3p	LDLR	3949	ENSG00000130164	PAR-CLIP	Functional MTI (Weak)	22012620	validated
1395	mirtarbase	MIMAT0002858	hsa-miR-520g-3p	LDLR	3949	ENSG00000130164	PAR-CLIP	Functional MTI (Weak)	21572407	validated
1396	mirtarbase	MIMAT0002858	hsa-miR-520g-3p	LDLR	3949	ENSG00000130164	PAR-CLIP	Functional MTI (Weak)	20371350	validated
1397	mirtarbase	MIMAT0002867	hsa-miR-520h	LDLR	3949	ENSG00000130164	PAR-CLIP	Functional MTI (Weak)	22012620	validated
1398	mirtarbase	MIMAT0002867	hsa-miR-520h	LDLR	3949	ENSG00000130164	PAR-CLIP	Functional MTI (Weak)	21572407	validated
1399	mirtarbase	MIMAT0002867	hsa-miR-520h	LDLR	3949	ENSG00000130164	PAR-CLIP	Functional MTI (Weak)	20371350	validated
1400	mirtarbase	MIMAT0003311	hsa-miR-641	LDLR	3949	ENSG00000130164	HITS-CLIP	Functional MTI (Weak)	23313552	validated
1401	mirtarbase	MIMAT0004679	hsa-miR-296-3p	LGALS3BP	3959	ENSG00000108679	CLASH	Functional MTI (Weak)	23622248	validated
1402	mirtarbase	MIMAT0027638	hsa-miR-6869-5p	LGALS3BP	3959	ENSG00000108679	PAR-CLIP	Functional MTI (Weak)	27292025	validated
1403	mirtarbase	MIMAT0022714	hsa-miR-766-5p	LIF	3976	ENSG00000128342	PAR-CLIP	Functional MTI (Weak)	26701625	validated
1404	mirtarbase	MIMAT0030987	hsa-miR-8060	LIFR	3977	ENSG00000113594	HITS-CLIP	Functional MTI (Weak)	23313552	validated
1405	mirtarbase	MIMAT0002853	hsa-miR-519d-3p	LIMK1	3984	ENSG00000106683	PAR-CLIP	Functional MTI (Weak)	27292025	validated
1406	mirtarbase	MIMAT0002858	hsa-miR-520g-3p	LIMK1	3984	ENSG00000106683	PAR-CLIP	Functional MTI (Weak)	27292025	validated
1407	mirtarbase	MIMAT0002867	hsa-miR-520h	LIMK1	3984	ENSG00000106683	PAR-CLIP	Functional MTI (Weak)	27292025	validated
1408	mirtarbase	MIMAT0005875	hsa-miR-548j-5p	LIPA	3988	ENSG00000107798	PAR-CLIP	Functional MTI (Weak)	21572407	validated
1409	mirtarbase	MIMAT0021037	hsa-miR-548ap-5p	LIPA	3988	ENSG00000107798	PAR-CLIP	Functional MTI (Weak)	21572407	validated
1410	mirtarbase	MIMAT0002858	hsa-miR-520g-3p	LIPA	3988	ENSG00000107798	PAR-CLIP	Functional MTI (Weak)	27292025	validated
1411	mirtarbase	MIMAT0002867	hsa-miR-520h	LIPA	3988	ENSG00000107798	PAR-CLIP	Functional MTI (Weak)	27292025	validated
1412	mirtarbase	MIMAT0004679	hsa-miR-296-3p	LMNA	4000	ENSG00000160789	CLASH	Functional MTI (Weak)	23622248	validated
1413	mirtarbase	MIMAT0000062	hsa-let-7a-5p	LMNA	4000	ENSG00000160789	CLASH	Functional MTI (Weak)	23622248	validated
1414	mirtarbase	MIMAT0027376	hsa-miR-6737-3p	LMNB1	4001	ENSG00000113368	PAR-CLIP	Functional MTI (Weak)	20371350	validated
1415	mirtarbase	MIMAT0019936	hsa-miR-4778-5p	LMNB1	4001	ENSG00000113368	PAR-CLIP	Functional MTI (Weak)	20371350	validated
1416	mirtarbase	MIMAT0027616	hsa-miR-6858-5p	LMNB1	4001	ENSG00000113368	PAR-CLIP	Functional MTI (Weak)	20371350	validated
1417	mirtarbase	MIMAT0027616	hsa-miR-6858-5p	LNPEP	4012	ENSG00000113441	PAR-CLIP	Functional MTI (Weak)	23592263	validated
1418	mirtarbase	MIMAT0027616	hsa-miR-6858-5p	LNPEP	4012	ENSG00000113441	PAR-CLIP	Functional MTI (Weak)	26701625	validated
1419	mirtarbase	MIMAT0018973	hsa-miR-4451	LNPEP	4012	ENSG00000113441	PAR-CLIP	Functional MTI (Weak)	23592263	validated
1420	mirtarbase	MIMAT0018973	hsa-miR-4451	LNPEP	4012	ENSG00000113441	PAR-CLIP	Functional MTI (Weak)	26701625	validated
1421	mirtarbase	MIMAT0000095	hsa-miR-96-5p	LOX	4015	ENSG00000113083	PAR-CLIP	Functional MTI (Weak)	27292025	validated
1422	mirtarbase	MIMAT0003311	hsa-miR-641	LPP	4026	ENSG00000145012	PAR-CLIP	Functional MTI (Weak)	22012620	validated
1423	mirtarbase	MIMAT0027525	hsa-miR-6812-3p	LPP	4026	ENSG00000145012	HITS-CLIP	Functional MTI (Weak)	23824327	validated
1424	mirtarbase	MIMAT0004679	hsa-miR-296-3p	LRP3	4037	ENSG00000130881	CLASH	Functional MTI (Weak)	23622248	validated
1425	mirtarbase	MIMAT0002853	hsa-miR-519d-3p	LRPAP1	4043	ENSG00000163956	PAR-CLIP	Functional MTI (Weak)	20371350	validated
1426	mirtarbase	MIMAT0019936	hsa-miR-4778-5p	LSAMP	4045	ENSG00000185565	HITS-CLIP	Functional MTI (Weak)	23824327	validated
1427	mirtarbase	MIMAT0004679	hsa-miR-296-3p	LSAMP	4045	ENSG00000185565	HITS-CLIP	Functional MTI (Weak)	19536157	validated
1428	mirtarbase	MIMAT0000062	hsa-let-7a-5p	LTA4H	4048	ENSG00000111144	CLASH	Functional MTI (Weak)	23622248	validated
1429	mirtarbase	MIMAT0019936	hsa-miR-4778-5p	LTF	4057	ENSG00000012223	HITS-CLIP	Functional MTI (Weak)	23824327	validated
1430	mirtarbase	MIMAT0004920	hsa-miR-541-3p	LY6E	4061	ENSG00000160932	PAR-CLIP	Functional MTI (Weak)	23592263	validated
1431	mirtarbase	MIMAT0004920	hsa-miR-541-3p	LY6E	4061	ENSG00000278032	PAR-CLIP	Functional MTI (Weak)	23592263	validated
1432	mirtarbase	MIMAT0004920	hsa-miR-541-3p	LY6E	4061	ENSG00000160932	PAR-CLIP	Functional MTI (Weak)	23446348	validated
1433	mirtarbase	MIMAT0004920	hsa-miR-541-3p	LY6E	4061	ENSG00000278032	PAR-CLIP	Functional MTI (Weak)	23446348	validated
1434	mirtarbase	MIMAT0019036	hsa-miR-4500	LYN	4067	ENSG00000254087	PAR-CLIP	Functional MTI (Weak)	23592263	validated
1435	mirtarbase	MIMAT0000062	hsa-let-7a-5p	LYN	4067	ENSG00000254087	PAR-CLIP	Functional MTI (Weak)	23592263	validated
1436	mirtarbase	MIMAT0002853	hsa-miR-519d-3p	M6PR	4074	ENSG00000003056	HITS-CLIP	Functional MTI (Weak)	22473208	validated
1437	mirtarbase	MIMAT0002853	hsa-miR-519d-3p	M6PR	4074	ENSG00000003056	PAR-CLIP	Functional MTI (Weak)	23592263	validated
1438	mirtarbase	MIMAT0002853	hsa-miR-519d-3p	M6PR	4074	ENSG00000003056	PAR-CLIP	Functional MTI (Weak)	23446348	validated
1439	mirtarbase	MIMAT0002853	hsa-miR-519d-3p	M6PR	4074	ENSG00000003056	PAR-CLIP//HITS-CLIP	Functional MTI (Weak)	21572407	validated
1440	mirtarbase	MIMAT0002853	hsa-miR-519d-3p	M6PR	4074	ENSG00000003056	PAR-CLIP	Functional MTI (Weak)	20371350	validated
1441	mirtarbase	MIMAT0003301	hsa-miR-33b-5p	CAPRIN1	4076	ENSG00000135387	HITS-CLIP	Functional MTI (Weak)	19536157	validated
1442	mirtarbase	MIMAT0003879	hsa-miR-758-3p	CAPRIN1	4076	ENSG00000135387	PAR-CLIP	Functional MTI (Weak)	27292025	validated
1443	mirtarbase	MIMAT0003879	hsa-miR-758-3p	CAPRIN1	4076	ENSG00000135387	HITS-CLIP	Functional MTI (Weak)	27418678	validated
1444	mirtarbase	MIMAT0000062	hsa-let-7a-5p	MXD1	4084	ENSG00000059728	PAR-CLIP	Functional MTI (Weak)	21572407	validated
1445	mirtarbase	MIMAT0019036	hsa-miR-4500	MXD1	4084	ENSG00000059728	PAR-CLIP	Functional MTI (Weak)	21572407	validated
1446	mirtarbase	MIMAT0016890	hsa-miR-4261	MAD2L1	4085	ENSG00000164109	PAR-CLIP	Functional MTI (Weak)	22012620	validated
1447	mirtarbase	MIMAT0002853	hsa-miR-519d-3p	SMAD4	4089	ENSG00000141646	PAR-CLIP	Functional MTI (Weak)	23446348	validated
1448	mirtarbase	MIMAT0002853	hsa-miR-519d-3p	SMAD4	4089	ENSG00000141646	PAR-CLIP	Functional MTI (Weak)	21572407	validated
1449	mirtarbase	MIMAT0002853	hsa-miR-519d-3p	SMAD4	4089	ENSG00000141646	PAR-CLIP	Functional MTI (Weak)	20371350	validated
1450	mirtarbase	MIMAT0002853	hsa-miR-519d-3p	SMAD5	4090	ENSG00000113658	HITS-CLIP	Functional MTI (Weak)	22473208	validated
1451	mirtarbase	MIMAT0005875	hsa-miR-548j-5p	SMAD5	4090	ENSG00000113658	PAR-CLIP	Functional MTI (Weak)	23592263	validated
1452	mirtarbase	MIMAT0005875	hsa-miR-548j-5p	SMAD5	4090	ENSG00000113658	PAR-CLIP	Functional MTI (Weak)	20371350	validated
1453	mirtarbase	MIMAT0005875	hsa-miR-548j-5p	SMAD5	4090	ENSG00000113658	PAR-CLIP	Functional MTI (Weak)	27292025	validated
1454	mirtarbase	MIMAT0021037	hsa-miR-548ap-5p	SMAD5	4090	ENSG00000113658	PAR-CLIP	Functional MTI (Weak)	23592263	validated
1455	mirtarbase	MIMAT0021037	hsa-miR-548ap-5p	SMAD5	4090	ENSG00000113658	PAR-CLIP	Functional MTI (Weak)	20371350	validated
1456	mirtarbase	MIMAT0021037	hsa-miR-548ap-5p	SMAD5	4090	ENSG00000113658	PAR-CLIP	Functional MTI (Weak)	27292025	validated
1457	mirtarbase	MIMAT0002867	hsa-miR-520h	SMAD6	4091	ENSG00000137834	Luciferase reporter assay//Microarray;Other	Functional MTI (Weak)	18189265	validated
1458	mirtarbase	MIMAT0002853	hsa-miR-519d-3p	SMAD6	4091	ENSG00000137834	HITS-CLIP	Functional MTI (Weak)	22473208	validated
1459	mirtarbase	MIMAT0002858	hsa-miR-520g-3p	SMAD7	4092	ENSG00000101665	Immunohistochemistry//Luciferase reporter assay//qRT-PCR//Western blot	Functional MTI	25436421	validated
1460	mirtarbase	MIMAT0022714	hsa-miR-766-5p	SMAD7	4092	ENSG00000101665	PAR-CLIP	Functional MTI (Weak)	24398324	validated
1461	mirtarbase	MIMAT0022714	hsa-miR-766-5p	SMAD7	4092	ENSG00000101665	PAR-CLIP	Functional MTI (Weak)	23446348	validated
1462	mirtarbase	MIMAT0022714	hsa-miR-766-5p	SMAD7	4092	ENSG00000101665	PAR-CLIP	Functional MTI (Weak)	21572407	validated
1463	mirtarbase	MIMAT0022714	hsa-miR-766-5p	SMAD7	4092	ENSG00000101665	PAR-CLIP	Functional MTI (Weak)	20371350	validated
1464	mirtarbase	MIMAT0002853	hsa-miR-519d-3p	SMAD7	4092	ENSG00000101665	Luciferase reporter assay//qRT-PCR//Western blot	Functional MTI	27006642	validated
1465	mirtarbase	MIMAT0022714	hsa-miR-766-5p	MAG	4099	ENSG00000105695	PAR-CLIP	Functional MTI (Weak)	24398324	validated
1466	mirtarbase	MIMAT0000062	hsa-let-7a-5p	MAGEA3	4102	ENSG00000221867	PAR-CLIP	Functional MTI (Weak)	27292025	validated
1467	mirtarbase	MIMAT0019036	hsa-miR-4500	MAGEA3	4102	ENSG00000221867	PAR-CLIP	Functional MTI (Weak)	27292025	validated
1468	mirtarbase	MIMAT0000062	hsa-let-7a-5p	MAGEA6	4105	ENSG00000197172	PAR-CLIP	Functional MTI (Weak)	27292025	validated
1469	mirtarbase	MIMAT0019036	hsa-miR-4500	MAGEA6	4105	ENSG00000197172	PAR-CLIP	Functional MTI (Weak)	27292025	validated
1470	mirtarbase	MIMAT0000062	hsa-let-7a-5p	MAGEA12	4111	ENSG00000213401	PAR-CLIP	Functional MTI (Weak)	27292025	validated
1471	mirtarbase	MIMAT0019036	hsa-miR-4500	MAGEA12	4111	ENSG00000213401	PAR-CLIP	Functional MTI (Weak)	27292025	validated
1472	mirtarbase	MIMAT0003311	hsa-miR-641	MAP1B	4131	ENSG00000131711	HITS-CLIP	Functional MTI (Weak)	23824327	validated
1473	mirtarbase	MIMAT0002867	hsa-miR-520h	MAPT	4137	ENSG00000277956	PAR-CLIP	Functional MTI (Weak)	22100165	validated
1474	mirtarbase	MIMAT0002867	hsa-miR-520h	MAPT	4137	ENSG00000186868	PAR-CLIP	Functional MTI (Weak)	22100165	validated
1475	mirtarbase	MIMAT0002867	hsa-miR-520h	MAPT	4137	ENSG00000276155	PAR-CLIP	Functional MTI (Weak)	22100165	validated
1476	mirtarbase	MIMAT0002858	hsa-miR-520g-3p	MAPT	4137	ENSG00000277956	PAR-CLIP	Functional MTI (Weak)	22100165	validated
1477	mirtarbase	MIMAT0002858	hsa-miR-520g-3p	MAPT	4137	ENSG00000186868	PAR-CLIP	Functional MTI (Weak)	22100165	validated
1478	mirtarbase	MIMAT0002858	hsa-miR-520g-3p	MAPT	4137	ENSG00000276155	PAR-CLIP	Functional MTI (Weak)	22100165	validated
1479	mirtarbase	MIMAT0004679	hsa-miR-296-3p	MARS1	4141	ENSG00000166986	CLASH	Functional MTI (Weak)	23622248	validated
1480	mirtarbase	MIMAT0004679	hsa-miR-296-3p	MAZ	4150	ENSG00000103495	PAR-CLIP	Functional MTI (Weak)	23592263	validated
1481	mirtarbase	MIMAT0005875	hsa-miR-548j-5p	MCC	4163	ENSG00000171444	PAR-CLIP	Functional MTI (Weak)	22100165	validated
1482	mirtarbase	MIMAT0021037	hsa-miR-548ap-5p	MCC	4163	ENSG00000171444	PAR-CLIP	Functional MTI (Weak)	22100165	validated
1483	mirtarbase	MIMAT0018973	hsa-miR-4451	MCC	4163	ENSG00000171444	PAR-CLIP	Functional MTI (Weak)	21572407	validated
1484	mirtarbase	MIMAT0002853	hsa-miR-519d-3p	MCC	4163	ENSG00000171444	PAR-CLIP	Functional MTI (Weak)	21572407	validated
1485	mirtarbase	MIMAT0004785	hsa-miR-545-5p	MCL1	4170	ENSG00000143384	PAR-CLIP	Functional MTI (Weak)	23592263	validated
1486	mirtarbase	MIMAT0002853	hsa-miR-519d-3p	MCL1	4170	ENSG00000143384	HITS-CLIP	Functional MTI (Weak)	22473208	validated
1487	mirtarbase	MIMAT0002853	hsa-miR-519d-3p	DNAJB9	4189	ENSG00000128590	PAR-CLIP	Functional MTI (Weak)	24398324	validated
1488	mirtarbase	MIMAT0002853	hsa-miR-519d-3p	DNAJB9	4189	ENSG00000128590	PAR-CLIP	Functional MTI (Weak)	23446348	validated
1489	mirtarbase	MIMAT0002853	hsa-miR-519d-3p	DNAJB9	4189	ENSG00000128590	PAR-CLIP	Functional MTI (Weak)	22012620	validated
1490	mirtarbase	MIMAT0002853	hsa-miR-519d-3p	DNAJB9	4189	ENSG00000128590	PAR-CLIP	Functional MTI (Weak)	21572407	validated
1491	mirtarbase	MIMAT0002853	hsa-miR-519d-3p	DNAJB9	4189	ENSG00000128590	PAR-CLIP	Functional MTI (Weak)	20371350	validated
1492	mirtarbase	MIMAT0002853	hsa-miR-519d-3p	DNAJB9	4189	ENSG00000128590	PAR-CLIP	Functional MTI (Weak)	26701625	validated
1493	mirtarbase	MIMAT0002853	hsa-miR-519d-3p	DNAJB9	4189	ENSG00000128590	PAR-CLIP	Functional MTI (Weak)	27292025	validated
1494	mirtarbase	MIMAT0004920	hsa-miR-541-3p	MDK	4192	ENSG00000110492	PAR-CLIP	Functional MTI (Weak)	27292025	validated
1495	mirtarbase	MIMAT0002853	hsa-miR-519d-3p	MDM2	4193	ENSG00000135679	PAR-CLIP	Functional MTI (Weak)	23446348	validated
1496	mirtarbase	MIMAT0002853	hsa-miR-519d-3p	MDM2	4193	ENSG00000135679	PAR-CLIP	Functional MTI (Weak)	20371350	validated
1497	mirtarbase	MIMAT0003879	hsa-miR-758-3p	MDM2	4193	ENSG00000135679	PAR-CLIP	Functional MTI (Weak)	21572407	validated
1498	mirtarbase	MIMAT0003879	hsa-miR-758-3p	MDM2	4193	ENSG00000135679	PAR-CLIP	Functional MTI (Weak)	20371350	validated
1499	mirtarbase	MIMAT0005945	hsa-miR-1255b-5p	MDM2	4193	ENSG00000135679	PAR-CLIP	Functional MTI (Weak)	21572407	validated
1500	mirtarbase	MIMAT0005945	hsa-miR-1255b-5p	MDM2	4193	ENSG00000135679	PAR-CLIP	Functional MTI (Weak)	26701625	validated
1501	mirtarbase	MIMAT0003311	hsa-miR-641	MDM2	4193	ENSG00000135679	PAR-CLIP	Functional MTI (Weak)	21572407	validated
1502	mirtarbase	MIMAT0003311	hsa-miR-641	MDM2	4193	ENSG00000135679	PAR-CLIP	Functional MTI (Weak)	26701625	validated
1503	mirtarbase	MIMAT0004920	hsa-miR-541-3p	MDM2	4193	ENSG00000135679	PAR-CLIP	Functional MTI (Weak)	27292025	validated
1504	mirtarbase	MIMAT0000062	hsa-let-7a-5p	MDM4	4194	ENSG00000198625	PAR-CLIP	Functional MTI (Weak)	23592263	validated
1505	mirtarbase	MIMAT0000062	hsa-let-7a-5p	MDM4	4194	ENSG00000198625	PAR-CLIP	Functional MTI (Weak)	24398324	validated
1506	mirtarbase	MIMAT0019036	hsa-miR-4500	MDM4	4194	ENSG00000198625	PAR-CLIP	Functional MTI (Weak)	23592263	validated
1507	mirtarbase	MIMAT0019036	hsa-miR-4500	MDM4	4194	ENSG00000198625	PAR-CLIP	Functional MTI (Weak)	24398324	validated
1508	mirtarbase	MIMAT0004951	hsa-miR-887-3p	MDM4	4194	ENSG00000198625	Luciferase reporter assay	Functional MTI	25670033	validated
1509	mirtarbase	MIMAT0018973	hsa-miR-4451	MDM4	4194	ENSG00000198625	PAR-CLIP	Functional MTI (Weak)	27292025	validated
1510	mirtarbase	MIMAT0002853	hsa-miR-519d-3p	MECP2	4204	ENSG00000169057	HITS-CLIP	Functional MTI (Weak)	22473208	validated
1511	mirtarbase	MIMAT0002853	hsa-miR-519d-3p	MECP2	4204	ENSG00000169057	PAR-CLIP	Functional MTI (Weak)	21572407	validated
1512	mirtarbase	MIMAT0004920	hsa-miR-541-3p	MEF2D	4209	ENSG00000116604	PAR-CLIP	Functional MTI (Weak)	23592263	validated
1513	mirtarbase	MIMAT0004920	hsa-miR-541-3p	MEF2D	4209	ENSG00000116604	PAR-CLIP	Functional MTI (Weak)	26701625	validated
1514	mirtarbase	MIMAT0005945	hsa-miR-1255b-5p	MEF2D	4209	ENSG00000116604	PAR-CLIP	Functional MTI (Weak)	23592263	validated
1515	mirtarbase	MIMAT0000062	hsa-let-7a-5p	MEF2D	4209	ENSG00000116604	PAR-CLIP	Functional MTI (Weak)	26701625	validated
1516	mirtarbase	MIMAT0019036	hsa-miR-4500	MEF2D	4209	ENSG00000116604	PAR-CLIP	Functional MTI (Weak)	26701625	validated
1517	mirtarbase	MIMAT0000062	hsa-let-7a-5p	MEIS1	4211	ENSG00000143995	qRT-PCR	Functional MTI (Weak)	17942906	validated
1518	mirtarbase	MIMAT0019036	hsa-miR-4500	MEIS3P1	4213		PAR-CLIP	Functional MTI (Weak)	23592263	validated
1519	mirtarbase	MIMAT0000062	hsa-let-7a-5p	MEIS3P1	4213		PAR-CLIP	Functional MTI (Weak)	23592263	validated
1520	mirtarbase	MIMAT0005945	hsa-miR-1255b-5p	MEIS3P1	4213		PAR-CLIP	Functional MTI (Weak)	20371350	validated
1521	mirtarbase	MIMAT0000062	hsa-let-7a-5p	MAP3K1	4214	ENSG00000095015	CLASH	Functional MTI (Weak)	23622248	validated
1522	mirtarbase	MIMAT0000095	hsa-miR-96-5p	MAP3K3	4215	ENSG00000198909	PAR-CLIP	Functional MTI (Weak)	21572407	validated
1523	mirtarbase	MIMAT0002853	hsa-miR-519d-3p	MAP3K3	4215	ENSG00000198909	HITS-CLIP	Functional MTI (Weak)	22473208	validated
1524	mirtarbase	MIMAT0015078	hsa-miR-3194-5p	RAB8A	4218	ENSG00000167461	PAR-CLIP	Functional MTI (Weak)	20371350	validated
1525	mirtarbase	MIMAT0004785	hsa-miR-545-5p	MET	4233	ENSG00000105976	HITS-CLIP	Functional MTI (Weak)	28735896	validated
1526	mirtarbase	MIMAT0018973	hsa-miR-4451	METTL1	4234	ENSG00000037897	PAR-CLIP	Functional MTI (Weak)	23592263	validated
1527	mirtarbase	MIMAT0030999	hsa-miR-8072	MELTF	4241	ENSG00000163975	PAR-CLIP	Functional MTI (Weak)	23592263	validated
1528	mirtarbase	MIMAT0022714	hsa-miR-766-5p	MGAT5	4249	ENSG00000152127	PAR-CLIP	Functional MTI (Weak)	23592263	validated
1529	mirtarbase	MIMAT0022714	hsa-miR-766-5p	MGAT5	4249	ENSG00000152127	PAR-CLIP	Functional MTI (Weak)	20371350	validated
1530	mirtarbase	MIMAT0022714	hsa-miR-766-5p	MGAT5	4249	ENSG00000152127	PAR-CLIP	Functional MTI (Weak)	26701625	validated
1531	mirtarbase	MIMAT0000095	hsa-miR-96-5p	MGST1	4257	ENSG00000008394	Sequencing	Functional MTI (Weak)	20371350	validated
1532	mirtarbase	MIMAT0002853	hsa-miR-519d-3p	MICB	4277	ENSG00000234218	HITS-CLIP	Functional MTI (Weak)	22473208	validated
1533	mirtarbase	MIMAT0002853	hsa-miR-519d-3p	MICB	4277	ENSG00000227772	HITS-CLIP	Functional MTI (Weak)	22473208	validated
1534	mirtarbase	MIMAT0002853	hsa-miR-519d-3p	MICB	4277	ENSG00000224378	HITS-CLIP	Functional MTI (Weak)	22473208	validated
1535	mirtarbase	MIMAT0002853	hsa-miR-519d-3p	MICB	4277	ENSG00000206449	HITS-CLIP	Functional MTI (Weak)	22473208	validated
1536	mirtarbase	MIMAT0002853	hsa-miR-519d-3p	MICB	4277	ENSG00000231372	HITS-CLIP	Functional MTI (Weak)	22473208	validated
1537	mirtarbase	MIMAT0002853	hsa-miR-519d-3p	MICB	4277	ENSG00000238289	HITS-CLIP	Functional MTI (Weak)	22473208	validated
1538	mirtarbase	MIMAT0002853	hsa-miR-519d-3p	MICB	4277	ENSG00000204516	HITS-CLIP	Functional MTI (Weak)	22473208	validated
1539	mirtarbase	MIMAT0002853	hsa-miR-519d-3p	MICB	4277	ENSG00000231179	HITS-CLIP	Functional MTI (Weak)	22473208	validated
1540	mirtarbase	MIMAT0002806	hsa-miR-490-3p	MICB	4277	ENSG00000234218	PAR-CLIP	Functional MTI (Weak)	26701625	validated
1541	mirtarbase	MIMAT0002806	hsa-miR-490-3p	MICB	4277	ENSG00000227772	PAR-CLIP	Functional MTI (Weak)	26701625	validated
1542	mirtarbase	MIMAT0002806	hsa-miR-490-3p	MICB	4277	ENSG00000224378	PAR-CLIP	Functional MTI (Weak)	26701625	validated
1543	mirtarbase	MIMAT0002806	hsa-miR-490-3p	MICB	4277	ENSG00000206449	PAR-CLIP	Functional MTI (Weak)	26701625	validated
1544	mirtarbase	MIMAT0002806	hsa-miR-490-3p	MICB	4277	ENSG00000231372	PAR-CLIP	Functional MTI (Weak)	26701625	validated
1545	mirtarbase	MIMAT0002806	hsa-miR-490-3p	MICB	4277	ENSG00000238289	PAR-CLIP	Functional MTI (Weak)	26701625	validated
1546	mirtarbase	MIMAT0002806	hsa-miR-490-3p	MICB	4277	ENSG00000204516	PAR-CLIP	Functional MTI (Weak)	26701625	validated
1547	mirtarbase	MIMAT0002806	hsa-miR-490-3p	MICB	4277	ENSG00000231179	PAR-CLIP	Functional MTI (Weak)	26701625	validated
1548	mirtarbase	MIMAT0002806	hsa-miR-490-3p	MICB	4277	ENSG00000234218	PAR-CLIP	Functional MTI (Weak)	27292025	validated
1549	mirtarbase	MIMAT0002806	hsa-miR-490-3p	MICB	4277	ENSG00000227772	PAR-CLIP	Functional MTI (Weak)	27292025	validated
1550	mirtarbase	MIMAT0002806	hsa-miR-490-3p	MICB	4277	ENSG00000224378	PAR-CLIP	Functional MTI (Weak)	27292025	validated
1551	mirtarbase	MIMAT0002806	hsa-miR-490-3p	MICB	4277	ENSG00000206449	PAR-CLIP	Functional MTI (Weak)	27292025	validated
1552	mirtarbase	MIMAT0002806	hsa-miR-490-3p	MICB	4277	ENSG00000231372	PAR-CLIP	Functional MTI (Weak)	27292025	validated
1553	mirtarbase	MIMAT0002806	hsa-miR-490-3p	MICB	4277	ENSG00000238289	PAR-CLIP	Functional MTI (Weak)	27292025	validated
1554	mirtarbase	MIMAT0002806	hsa-miR-490-3p	MICB	4277	ENSG00000204516	PAR-CLIP	Functional MTI (Weak)	27292025	validated
1555	mirtarbase	MIMAT0002806	hsa-miR-490-3p	MICB	4277	ENSG00000231179	PAR-CLIP	Functional MTI (Weak)	27292025	validated
1556	mirtarbase	MIMAT0004785	hsa-miR-545-5p	MID1	4281	ENSG00000101871	PAR-CLIP	Functional MTI (Weak)	23592263	validated
1557	mirtarbase	MIMAT0000095	hsa-miR-96-5p	MITF	4286	ENSG00000187098	Luciferase reporter assay	Functional MTI	17597072	validated
1558	mirtarbase	MIMAT0002853	hsa-miR-519d-3p	MKI67	4288	ENSG00000148773	GFP reporter assay//qRT-PCR	Functional MTI	21524841	validated
1559	mirtarbase	MIMAT0002867	hsa-miR-520h	MKI67	4288	ENSG00000148773	HITS-CLIP	Functional MTI (Weak)	23313552	validated
1560	mirtarbase	MIMAT0002858	hsa-miR-520g-3p	MKI67	4288	ENSG00000148773	HITS-CLIP	Functional MTI (Weak)	23313552	validated
1561	mirtarbase	MIMAT0005875	hsa-miR-548j-5p	MKI67	4288	ENSG00000148773	HITS-CLIP	Functional MTI (Weak)	23313552	validated
1562	mirtarbase	MIMAT0021037	hsa-miR-548ap-5p	MKI67	4288	ENSG00000148773	HITS-CLIP	Functional MTI (Weak)	23313552	validated
1563	mirtarbase	MIMAT0005875	hsa-miR-548j-5p	MKLN1	4289	ENSG00000128585	PAR-CLIP	Functional MTI (Weak)	21572407	validated
1564	mirtarbase	MIMAT0021037	hsa-miR-548ap-5p	MKLN1	4289	ENSG00000128585	PAR-CLIP	Functional MTI (Weak)	21572407	validated
1565	mirtarbase	MIMAT0003150	hsa-miR-455-5p	MAP3K9	4293	ENSG00000006432	PAR-CLIP	Functional MTI (Weak)	23592263	validated
1566	mirtarbase	MIMAT0015032	hsa-miR-3158-3p	MAP3K9	4293	ENSG00000006432	PAR-CLIP	Functional MTI (Weak)	23592263	validated
1567	mirtarbase	MIMAT0002806	hsa-miR-490-3p	MAP3K9	4293	ENSG00000006432	PAR-CLIP	Functional MTI (Weak)	22012620	validated
1568	mirtarbase	MIMAT0002806	hsa-miR-490-3p	MAP3K9	4293	ENSG00000006432	PAR-CLIP	Functional MTI (Weak)	20371350	validated
1569	mirtarbase	MIMAT0002806	hsa-miR-490-3p	MAP3K9	4293	ENSG00000006432	PAR-CLIP	Functional MTI (Weak)	27292025	validated
1570	mirtarbase	MIMAT0004920	hsa-miR-541-3p	KMT2A	4297	ENSG00000118058	PAR-CLIP	Functional MTI (Weak)	26701625	validated
1571	mirtarbase	MIMAT0019936	hsa-miR-4778-5p	KMT2A	4297	ENSG00000118058	PAR-CLIP	Functional MTI (Weak)	27292025	validated
1572	mirtarbase	MIMAT0027454	hsa-miR-6777-5p	MLLT1	4298	ENSG00000130382	PAR-CLIP	Functional MTI (Weak)	23592263	validated
1573	mirtarbase	MIMAT0002853	hsa-miR-519d-3p	MLLT1	4298	ENSG00000130382	PAR-CLIP	Functional MTI (Weak)	23592263	validated
1574	mirtarbase	MIMAT0015078	hsa-miR-3194-5p	MLLT1	4298	ENSG00000130382	PAR-CLIP	Functional MTI (Weak)	23592263	validated
1575	mirtarbase	MIMAT0015078	hsa-miR-3194-5p	MLLT1	4298	ENSG00000130382	PAR-CLIP	Functional MTI (Weak)	20371350	validated
1576	mirtarbase	MIMAT0002853	hsa-miR-519d-3p	AFF1	4299	ENSG00000172493	HITS-CLIP	Functional MTI (Weak)	22473208	validated
1577	mirtarbase	MIMAT0002858	hsa-miR-520g-3p	MMP2	4313	ENSG00000087245	In situ hybridization//Luciferase reporter assay//qRT-PCR//Western blot	Functional MTI	28292471	validated
1578	mirtarbase	MIMAT0002853	hsa-miR-519d-3p	MMP2	4313	ENSG00000087245	Luciferase reporter assay	Functional MTI	25803859	validated
1579	mirtarbase	MIMAT0015032	hsa-miR-3158-3p	MMP15	4324	ENSG00000102996	PAR-CLIP	Functional MTI (Weak)	22100165	validated
1580	mirtarbase	MIMAT0018120	hsa-miR-3691-5p	MNT	4335	ENSG00000070444	PAR-CLIP	Functional MTI (Weak)	23592263	validated
1581	mirtarbase	MIMAT0018120	hsa-miR-3691-5p	MNT	4335	ENSG00000070444	PAR-CLIP	Functional MTI (Weak)	20371350	validated
1582	mirtarbase	MIMAT0005945	hsa-miR-1255b-5p	MNT	4335	ENSG00000070444	PAR-CLIP	Functional MTI (Weak)	23592263	validated
1583	mirtarbase	MIMAT0005945	hsa-miR-1255b-5p	MNT	4335	ENSG00000070444	PAR-CLIP	Functional MTI (Weak)	20371350	validated
1584	mirtarbase	MIMAT0027454	hsa-miR-6777-5p	MNT	4335	ENSG00000070444	PAR-CLIP	Functional MTI (Weak)	23592263	validated
1585	mirtarbase	MIMAT0027454	hsa-miR-6777-5p	MNT	4335	ENSG00000070444	PAR-CLIP	Functional MTI (Weak)	20371350	validated
1586	mirtarbase	MIMAT0000062	hsa-let-7a-5p	MPL	4352	ENSG00000117400	Luciferase reporter assay	Non-Functional MTI	20445018	validated
1587	mirtarbase	MIMAT0004679	hsa-miR-296-3p	MPP2	4355	ENSG00000108852	CLASH	Functional MTI (Weak)	23622248	validated
1588	mirtarbase	MIMAT0027638	hsa-miR-6869-5p	MRE11	4361	ENSG00000020922	HITS-CLIP	Functional MTI (Weak)	23824327	validated
1589	mirtarbase	MIMAT0002858	hsa-miR-520g-3p	MSH3	4437	ENSG00000113318	HITS-CLIP	Functional MTI (Weak)	23313552	validated
1590	mirtarbase	MIMAT0002867	hsa-miR-520h	MSH3	4437	ENSG00000113318	HITS-CLIP	Functional MTI (Weak)	23313552	validated
1591	mirtarbase	MIMAT0002853	hsa-miR-519d-3p	MSH3	4437	ENSG00000113318	HITS-CLIP	Functional MTI (Weak)	23313552	validated
1592	mirtarbase	MIMAT0030999	hsa-miR-8072	MSI1	4440	ENSG00000135097	PAR-CLIP	Functional MTI (Weak)	23592263	validated
1593	mirtarbase	MIMAT0030999	hsa-miR-8072	MSI1	4440	ENSG00000135097	PAR-CLIP	Functional MTI (Weak)	24398324	validated
1594	mirtarbase	MIMAT0018120	hsa-miR-3691-5p	MSN	4478	ENSG00000147065	PAR-CLIP	Functional MTI (Weak)	23592263	validated
1595	mirtarbase	MIMAT0004679	hsa-miR-296-3p	MT2A	4502	ENSG00000125148	PAR-CLIP	Functional MTI (Weak)	23592263	validated
1596	mirtarbase	MIMAT0004679	hsa-miR-296-3p	MT-ATP6	4508	ENSG00000198899	CLASH	Functional MTI (Weak)	23622248	validated
1597	mirtarbase	MIMAT0000062	hsa-let-7a-5p	MT-ATP6	4508	ENSG00000198899	CLASH	Functional MTI (Weak)	23622248	validated
1598	mirtarbase	MIMAT0000062	hsa-let-7a-5p	MT-CO1	4512	ENSG00000198804	CLASH	Functional MTI (Weak)	23622248	validated
1599	mirtarbase	MIMAT0004679	hsa-miR-296-3p	MT-CO2	4513	ENSG00000198712	CLASH	Functional MTI (Weak)	23622248	validated
1600	mirtarbase	MIMAT0000062	hsa-let-7a-5p	MT-CO2	4513	ENSG00000198712	CLASH	Functional MTI (Weak)	23622248	validated
1601	mirtarbase	MIMAT0004679	hsa-miR-296-3p	MT-CO3	4514	ENSG00000198938	CLASH	Functional MTI (Weak)	23622248	validated
1602	mirtarbase	MIMAT0002853	hsa-miR-519d-3p	MTF1	4520	ENSG00000188786	HITS-CLIP	Functional MTI (Weak)	22473208	validated
1603	mirtarbase	MIMAT0000062	hsa-let-7a-5p	MTHFD1	4522	ENSG00000100714	CLASH	Functional MTI (Weak)	23622248	validated
1604	mirtarbase	MIMAT0005875	hsa-miR-548j-5p	MTHFD1	4522	ENSG00000100714	HITS-CLIP	Functional MTI (Weak)	23706177	validated
1605	mirtarbase	MIMAT0021037	hsa-miR-548ap-5p	MTHFD1	4522	ENSG00000100714	HITS-CLIP	Functional MTI (Weak)	23706177	validated
1606	mirtarbase	MIMAT0022714	hsa-miR-766-5p	MTHFR	4524	ENSG00000177000	PAR-CLIP	Functional MTI (Weak)	21572407	validated
1607	mirtarbase	MIMAT0000062	hsa-let-7a-5p	MT-ND1	4535	ENSG00000198888	CLASH	Functional MTI (Weak)	23622248	validated
1608	mirtarbase	MIMAT0004679	hsa-miR-296-3p	MT-ND2	4536	ENSG00000198763	CLASH	Functional MTI (Weak)	23622248	validated
1609	mirtarbase	MIMAT0000062	hsa-let-7a-5p	MT-ND2	4536	ENSG00000198763	CLASH	Functional MTI (Weak)	23622248	validated
1610	mirtarbase	MIMAT0004679	hsa-miR-296-3p	MT-ND4	4538	ENSG00000198886	CLASH	Functional MTI (Weak)	23622248	validated
1611	mirtarbase	MIMAT0004679	hsa-miR-296-3p	MT-ND5	4540	ENSG00000198786	CLASH	Functional MTI (Weak)	23622248	validated
1612	mirtarbase	MIMAT0000062	hsa-let-7a-5p	MT-ND5	4540	ENSG00000198786	CLASH	Functional MTI (Weak)	23622248	validated
1613	mirtarbase	MIMAT0002867	hsa-miR-520h	MYO1F	4542	ENSG00000142347	HITS-CLIP	Functional MTI (Weak)	23313552	validated
1614	mirtarbase	MIMAT0002858	hsa-miR-520g-3p	MYO1F	4542	ENSG00000142347	HITS-CLIP	Functional MTI (Weak)	23313552	validated
1615	mirtarbase	MIMAT0002853	hsa-miR-519d-3p	MYO1F	4542	ENSG00000142347	HITS-CLIP	Functional MTI (Weak)	23313552	validated
1616	mirtarbase	MIMAT0005875	hsa-miR-548j-5p	TRIM37	4591	ENSG00000108395	PAR-CLIP	Functional MTI (Weak)	24398324	validated
1617	mirtarbase	MIMAT0021037	hsa-miR-548ap-5p	TRIM37	4591	ENSG00000108395	PAR-CLIP	Functional MTI (Weak)	24398324	validated
1618	mirtarbase	MIMAT0002853	hsa-miR-519d-3p	TRIM37	4591	ENSG00000108395	PAR-CLIP	Functional MTI (Weak)	24398324	validated
1619	mirtarbase	MIMAT0002853	hsa-miR-519d-3p	MXI1	4601	ENSG00000119950	HITS-CLIP	Functional MTI (Weak)	22473208	validated
1620	mirtarbase	MIMAT0003150	hsa-miR-455-5p	MYBL1	4603	ENSG00000185697	PAR-CLIP	Functional MTI (Weak)	20371350	validated
1621	mirtarbase	MIMAT0027616	hsa-miR-6858-5p	MYBL2	4605	ENSG00000101057	PAR-CLIP	Functional MTI (Weak)	27292025	validated
1622	mirtarbase	MIMAT0000062	hsa-let-7a-5p	MYC	4609	ENSG00000136997	Western blot	Functional MTI	20033209	validated
1623	mirtarbase	MIMAT0000062	hsa-let-7a-5p	MYC	4609	ENSG00000136997	qRT-PCR	Functional MTI (Weak)	17942906	validated
1624	mirtarbase	MIMAT0000062	hsa-let-7a-5p	MYC	4609	ENSG00000136997	qRT-PCR//Western blot	Functional MTI	16651716	validated
1625	mirtarbase	MIMAT0000062	hsa-let-7a-5p	MYC	4609	ENSG00000136997	TRAP	Functional MTI (Weak)	24510096	validated
1626	mirtarbase	MIMAT0003301	hsa-miR-33b-5p	MYC	4609	ENSG00000136997	Immunohistochemistry//qRT-PCR	Functional MTI (Weak)	22887866	validated
1627	mirtarbase	MIMAT0003301	hsa-miR-33b-5p	MYC	4609	ENSG00000136997	Immunohistochemistry//qRT-PCR//Western blot	Functional MTI	26729612	validated
1628	mirtarbase	MIMAT0003301	hsa-miR-33b-5p	MYC	4609	ENSG00000136997	PAR-CLIP	Functional MTI (Weak)	26701625	validated
1629	mirtarbase	MIMAT0003301	hsa-miR-33b-5p	MYC	4609	ENSG00000136997	PAR-CLIP	Functional MTI (Weak)	27292025	validated
1630	mirtarbase	MIMAT0002806	hsa-miR-490-3p	MYH9	4627	ENSG00000100345	PAR-CLIP	Functional MTI (Weak)	22100165	validated
1631	mirtarbase	MIMAT0002867	hsa-miR-520h	MYH9	4627	ENSG00000100345	HITS-CLIP	Functional MTI (Weak)	24906430	validated
1632	mirtarbase	MIMAT0002858	hsa-miR-520g-3p	MYH9	4627	ENSG00000100345	HITS-CLIP	Functional MTI (Weak)	24906430	validated
1633	mirtarbase	MIMAT0002853	hsa-miR-519d-3p	MYH9	4627	ENSG00000100345	HITS-CLIP	Functional MTI (Weak)	24906430	validated
1634	mirtarbase	MIMAT0002853	hsa-miR-519d-3p	MYO1D	4642	ENSG00000176658	PAR-CLIP	Functional MTI (Weak)	23592263	validated
1635	mirtarbase	MIMAT0022488	hsa-miR-5695	MYO5A	4644	ENSG00000197535	HITS-CLIP	Functional MTI (Weak)	23824327	validated
1636	mirtarbase	MIMAT0002806	hsa-miR-490-3p	MYO5A	4644	ENSG00000197535	HITS-CLIP	Functional MTI (Weak)	23824327	validated
1637	mirtarbase	MIMAT0000062	hsa-let-7a-5p	MYO9A	4649	ENSG00000066933	CLASH	Functional MTI (Weak)	23622248	validated
1638	mirtarbase	MIMAT0000095	hsa-miR-96-5p	PPP1R12A	4659	ENSG00000058272	Sequencing	Functional MTI (Weak)	20371350	validated
1639	mirtarbase	MIMAT0000095	hsa-miR-96-5p	PPP1R12A	4659	ENSG00000058272	PAR-CLIP	Functional MTI (Weak)	21572407	validated
1640	mirtarbase	MIMAT0002853	hsa-miR-519d-3p	PPP1R12B	4660	ENSG00000077157	HITS-CLIP	Functional MTI (Weak)	22473208	validated
1641	mirtarbase	MIMAT0004785	hsa-miR-545-5p	NAP1L1	4673	ENSG00000187109	PAR-CLIP	Functional MTI (Weak)	23592263	validated
1642	mirtarbase	MIMAT0019036	hsa-miR-4500	NAP1L1	4673	ENSG00000187109	HITS-CLIP	Functional MTI (Weak)	19536157	validated
1643	mirtarbase	MIMAT0000062	hsa-let-7a-5p	NAP1L1	4673	ENSG00000187109	HITS-CLIP	Functional MTI (Weak)	19536157	validated
1644	mirtarbase	MIMAT0016890	hsa-miR-4261	NAP1L4	4676	ENSG00000205531	HITS-CLIP	Functional MTI (Weak)	23313552	validated
1645	mirtarbase	MIMAT0016890	hsa-miR-4261	NAP1L4	4676	ENSG00000273562	HITS-CLIP	Functional MTI (Weak)	23313552	validated
1646	mirtarbase	MIMAT0002853	hsa-miR-519d-3p	NARS1	4677	ENSG00000134440	PAR-CLIP	Functional MTI (Weak)	23446348	validated
1647	mirtarbase	MIMAT0002853	hsa-miR-519d-3p	NARS1	4677	ENSG00000134440	PAR-CLIP	Functional MTI (Weak)	21572407	validated
1648	mirtarbase	MIMAT0002853	hsa-miR-519d-3p	NARS1	4677	ENSG00000134440	PAR-CLIP	Functional MTI (Weak)	20371350	validated
1649	mirtarbase	MIMAT0002853	hsa-miR-519d-3p	NBL1	4681	ENSG00000158747	PAR-CLIP	Functional MTI (Weak)	26701625	validated
1650	mirtarbase	MIMAT0019936	hsa-miR-4778-5p	NCAM2	4685	ENSG00000154654	PAR-CLIP	Functional MTI (Weak)	27292025	validated
1651	mirtarbase	MIMAT0000062	hsa-let-7a-5p	NCBP1	4686	ENSG00000136937	CLASH	Functional MTI (Weak)	23622248	validated
1652	mirtarbase	MIMAT0018973	hsa-miR-4451	NDUFA2	4695	ENSG00000131495	PAR-CLIP	Functional MTI (Weak)	23592263	validated
1653	mirtarbase	MIMAT0004785	hsa-miR-545-5p	NDUFB6	4712	ENSG00000165264	PAR-CLIP	Functional MTI (Weak)	23592263	validated
1654	mirtarbase	MIMAT0000062	hsa-let-7a-5p	NDUFS2	4720	ENSG00000158864	CLASH	Functional MTI (Weak)	23622248	validated
1655	mirtarbase	MIMAT0003150	hsa-miR-455-5p	DRG1	4733	ENSG00000185721	CLASH	Functional MTI (Weak)	23622248	validated
1656	mirtarbase	MIMAT0003311	hsa-miR-641	SEPTIN2	4735	ENSG00000168385	PAR-CLIP	Functional MTI (Weak)	23446348	validated
1657	mirtarbase	MIMAT0003311	hsa-miR-641	SEPTIN2	4735	ENSG00000168385	PAR-CLIP	Functional MTI (Weak)	21572407	validated
1658	mirtarbase	MIMAT0002853	hsa-miR-519d-3p	SEPTIN2	4735	ENSG00000168385	HITS-CLIP	Functional MTI (Weak)	22473208	validated
1659	mirtarbase	MIMAT0002853	hsa-miR-519d-3p	SEPTIN2	4735	ENSG00000168385	PAR-CLIP	Functional MTI (Weak)	23446348	validated
1660	mirtarbase	MIMAT0002853	hsa-miR-519d-3p	SEPTIN2	4735	ENSG00000168385	PAR-CLIP	Functional MTI (Weak)	20371350	validated
1661	mirtarbase	MIMAT0018993	hsa-miR-4466	RPL10A	4736	ENSG00000198755	PAR-CLIP	Functional MTI (Weak)	27292025	validated
1662	mirtarbase	MIMAT0002867	hsa-miR-520h	NEDD9	4739	ENSG00000111859	PAR-CLIP	Functional MTI (Weak)	23592263	validated
1663	mirtarbase	MIMAT0002858	hsa-miR-520g-3p	NEDD9	4739	ENSG00000111859	PAR-CLIP	Functional MTI (Weak)	23592263	validated
1664	mirtarbase	MIMAT0000062	hsa-let-7a-5p	NEFM	4741	ENSG00000104722	qRT-PCR	Functional MTI (Weak)	17942906	validated
1665	mirtarbase	MIMAT0019936	hsa-miR-4778-5p	NEK2	4751	ENSG00000117650	PAR-CLIP	Functional MTI (Weak)	27292025	validated
1666	mirtarbase	MIMAT0000062	hsa-let-7a-5p	NF2	4771	ENSG00000186575	Luciferase reporter assay//Microarray//qRT-PCR//Western blot//Reporter assay;Other	Functional MTI	17220301	validated
1667	mirtarbase	MIMAT0027525	hsa-miR-6812-3p	NFE2L1	4779	ENSG00000082641	HITS-CLIP	Functional MTI (Weak)	23824327	validated
1668	mirtarbase	MIMAT0003311	hsa-miR-641	NFE2L1	4779	ENSG00000082641	PAR-CLIP	Functional MTI (Weak)	27292025	validated
1669	mirtarbase	MIMAT0002853	hsa-miR-519d-3p	NFIB	4781	ENSG00000147862	PAR-CLIP	Functional MTI (Weak)	23592263	validated
1670	mirtarbase	MIMAT0002853	hsa-miR-519d-3p	NFIB	4781	ENSG00000147862	PAR-CLIP	Functional MTI (Weak)	21572407	validated
1671	mirtarbase	MIMAT0004920	hsa-miR-541-3p	NFIB	4781	ENSG00000147862	PAR-CLIP	Functional MTI (Weak)	23446348	validated
1672	mirtarbase	MIMAT0004920	hsa-miR-541-3p	NFIB	4781	ENSG00000147862	PAR-CLIP	Functional MTI (Weak)	20371350	validated
1673	mirtarbase	MIMAT0018973	hsa-miR-4451	NFIB	4781	ENSG00000147862	PAR-CLIP	Functional MTI (Weak)	23446348	validated
1674	mirtarbase	MIMAT0018973	hsa-miR-4451	NFIB	4781	ENSG00000147862	PAR-CLIP	Functional MTI (Weak)	20371350	validated
1675	mirtarbase	MIMAT0004920	hsa-miR-541-3p	NFIC	4782	ENSG00000141905	PAR-CLIP	Functional MTI (Weak)	23592263	validated
1676	mirtarbase	MIMAT0027454	hsa-miR-6777-5p	NFIC	4782	ENSG00000141905	PAR-CLIP	Functional MTI (Weak)	23592263	validated
1677	mirtarbase	MIMAT0027454	hsa-miR-6777-5p	NFIC	4782	ENSG00000141905	PAR-CLIP	Functional MTI (Weak)	26701625	validated
1678	mirtarbase	MIMAT0027616	hsa-miR-6858-5p	NFIC	4782	ENSG00000141905	PAR-CLIP	Functional MTI (Weak)	26701625	validated
1679	mirtarbase	MIMAT0000095	hsa-miR-96-5p	NFIC	4782	ENSG00000141905	PAR-CLIP	Functional MTI (Weak)	26701625	validated
1680	mirtarbase	MIMAT0004920	hsa-miR-541-3p	NFIX	4784	ENSG00000008441	PAR-CLIP	Functional MTI (Weak)	26701625	validated
1681	mirtarbase	MIMAT0000062	hsa-let-7a-5p	NFKB1	4790	ENSG00000109320	Microarray//qRT-PCR	Functional MTI (Weak)	17260024	validated
1682	mirtarbase	MIMAT0027525	hsa-miR-6812-3p	NFKBIB	4793	ENSG00000104825	HITS-CLIP	Functional MTI (Weak)	27418678	validated
1683	mirtarbase	MIMAT0027525	hsa-miR-6812-3p	NFKBIB	4793	ENSG00000282905	HITS-CLIP	Functional MTI (Weak)	27418678	validated
1684	mirtarbase	MIMAT0018993	hsa-miR-4466	NFX1	4799	ENSG00000086102	HITS-CLIP	Functional MTI (Weak)	23824327	validated
1685	mirtarbase	MIMAT0018993	hsa-miR-4466	NFX1	4799	ENSG00000086102	HITS-CLIP	Functional MTI (Weak)	23313552	validated
1686	mirtarbase	MIMAT0022714	hsa-miR-766-5p	SNU13	4809	ENSG00000100138	PAR-CLIP	Functional MTI (Weak)	23592263	validated
1687	mirtarbase	MIMAT0005875	hsa-miR-548j-5p	NHS	4810	ENSG00000188158	PAR-CLIP	Functional MTI (Weak)	20371350	validated
1688	mirtarbase	MIMAT0021037	hsa-miR-548ap-5p	NHS	4810	ENSG00000188158	PAR-CLIP	Functional MTI (Weak)	20371350	validated
1689	mirtarbase	MIMAT0000062	hsa-let-7a-5p	NME4	4833	ENSG00000103202	CLASH	Functional MTI (Weak)	23622248	validated
1690	mirtarbase	MIMAT0015078	hsa-miR-3194-5p	NODAL	4838	ENSG00000156574	HITS-CLIP	Functional MTI (Weak)	23824327	validated
1691	mirtarbase	MIMAT0004679	hsa-miR-296-3p	NOP2	4839	ENSG00000111641	CLASH	Functional MTI (Weak)	23622248	validated
1692	mirtarbase	MIMAT0004679	hsa-miR-296-3p	NONO	4841	ENSG00000147140	CLASH	Functional MTI (Weak)	23622248	validated
1693	mirtarbase	MIMAT0030987	hsa-miR-8060	NONO	4841	ENSG00000147140	PAR-CLIP	Functional MTI (Weak)	23446348	validated
1694	mirtarbase	MIMAT0003301	hsa-miR-33b-5p	CNOT4	4850	ENSG00000080802	PAR-CLIP	Functional MTI (Weak)	23592263	validated
1695	mirtarbase	MIMAT0003301	hsa-miR-33b-5p	CNOT4	4850	ENSG00000080802	PAR-CLIP	Functional MTI (Weak)	21572407	validated
1696	mirtarbase	MIMAT0003301	hsa-miR-33b-5p	CNOT4	4850	ENSG00000080802	PAR-CLIP	Functional MTI (Weak)	20371350	validated
1697	mirtarbase	MIMAT0003301	hsa-miR-33b-5p	CNOT4	4850	ENSG00000080802	PAR-CLIP	Functional MTI (Weak)	27292025	validated
1698	mirtarbase	MIMAT0002853	hsa-miR-519d-3p	CNOT4	4850	ENSG00000080802	PAR-CLIP	Functional MTI (Weak)	23592263	validated
1699	mirtarbase	MIMAT0002853	hsa-miR-519d-3p	CNOT4	4850	ENSG00000080802	PAR-CLIP	Functional MTI (Weak)	21572407	validated
1700	mirtarbase	MIMAT0002853	hsa-miR-519d-3p	CNOT4	4850	ENSG00000080802	PAR-CLIP	Functional MTI (Weak)	20371350	validated
1701	mirtarbase	MIMAT0022488	hsa-miR-5695	NOTCH1	4851	ENSG00000148400	HITS-CLIP	Functional MTI (Weak)	23824327	validated
1702	mirtarbase	MIMAT0000095	hsa-miR-96-5p	NOTCH2	4853	ENSG00000134250	HITS-CLIP	Functional MTI (Weak)	23824327	validated
1703	mirtarbase	MIMAT0022488	hsa-miR-5695	NOTCH2	4853	ENSG00000134250	HITS-CLIP	Functional MTI (Weak)	23824327	validated
1704	mirtarbase	MIMAT0022714	hsa-miR-766-5p	NOVA2	4858	ENSG00000104967	PAR-CLIP	Functional MTI (Weak)	23592263	validated
1705	mirtarbase	MIMAT0022708	hsa-miR-584-3p	NOVA2	4858	ENSG00000104967	PAR-CLIP	Functional MTI (Weak)	23592263	validated
1706	mirtarbase	MIMAT0002853	hsa-miR-519d-3p	NPAT	4863	ENSG00000149308	HITS-CLIP	Functional MTI (Weak)	22473208	validated
1707	mirtarbase	MIMAT0002853	hsa-miR-519d-3p	NPAT	4863	ENSG00000149308	PAR-CLIP	Functional MTI (Weak)	23592263	validated
1708	mirtarbase	MIMAT0000062	hsa-let-7a-5p	NPC1	4864	ENSG00000141458	CLASH	Functional MTI (Weak)	23622248	validated
1709	mirtarbase	MIMAT0002867	hsa-miR-520h	NPHS1	4868	ENSG00000161270	HITS-CLIP	Functional MTI (Weak)	23824327	validated
1710	mirtarbase	MIMAT0002858	hsa-miR-520g-3p	NPHS1	4868	ENSG00000161270	HITS-CLIP	Functional MTI (Weak)	23824327	validated
1711	mirtarbase	MIMAT0004679	hsa-miR-296-3p	NPM1	4869	ENSG00000181163	CLASH	Functional MTI (Weak)	23622248	validated
1712	mirtarbase	MIMAT0000062	hsa-let-7a-5p	NPTX1	4884	ENSG00000171246	CLASH	Functional MTI (Weak)	23622248	validated
1713	mirtarbase	MIMAT0000095	hsa-miR-96-5p	NPTX1	4884	ENSG00000171246	HITS-CLIP	Functional MTI (Weak)	23824327	validated
1714	mirtarbase	MIMAT0022488	hsa-miR-5695	NPTX1	4884	ENSG00000171246	HITS-CLIP	Functional MTI (Weak)	23824327	validated
1715	mirtarbase	MIMAT0018973	hsa-miR-4451	SLC11A2	4891	ENSG00000110911	PAR-CLIP	Functional MTI (Weak)	23592263	validated
1716	mirtarbase	MIMAT0018973	hsa-miR-4451	SLC11A2	4891	ENSG00000110911	HITS-CLIP	Functional MTI (Weak)	23313552	validated
1717	mirtarbase	MIMAT0019036	hsa-miR-4500	SLC11A2	4891	ENSG00000110911	PAR-CLIP	Functional MTI (Weak)	23592263	validated
1718	mirtarbase	MIMAT0019036	hsa-miR-4500	SLC11A2	4891	ENSG00000110911	HITS-CLIP	Functional MTI (Weak)	23313552	validated
1719	mirtarbase	MIMAT0000062	hsa-let-7a-5p	SLC11A2	4891	ENSG00000110911	PAR-CLIP	Functional MTI (Weak)	23592263	validated
1720	mirtarbase	MIMAT0000062	hsa-let-7a-5p	SLC11A2	4891	ENSG00000110911	HITS-CLIP	Functional MTI (Weak)	23313552	validated
1721	mirtarbase	MIMAT0027454	hsa-miR-6777-5p	SLC11A2	4891	ENSG00000110911	PAR-CLIP	Functional MTI (Weak)	23592263	validated
1722	mirtarbase	MIMAT0027454	hsa-miR-6777-5p	SLC11A2	4891	ENSG00000110911	HITS-CLIP	Functional MTI (Weak)	23313552	validated
1723	mirtarbase	MIMAT0000062	hsa-let-7a-5p	NRAS	4893	ENSG00000213281	Western blot	Functional MTI	19110058	validated
1724	mirtarbase	MIMAT0000062	hsa-let-7a-5p	NRAS	4893	ENSG00000213281	Luciferase reporter assay//Microarray	Functional MTI	15766527	validated
1725	mirtarbase	MIMAT0018973	hsa-miR-4451	YBX1	4904	ENSG00000065978	PAR-CLIP	Functional MTI (Weak)	23592263	validated
1726	mirtarbase	MIMAT0018973	hsa-miR-4451	YBX1	4904	ENSG00000065978	PAR-CLIP	Functional MTI (Weak)	24398324	validated
1727	mirtarbase	MIMAT0018973	hsa-miR-4451	YBX1	4904	ENSG00000065978	PAR-CLIP	Functional MTI (Weak)	20371350	validated
1728	mirtarbase	MIMAT0018973	hsa-miR-4451	YBX1	4904	ENSG00000065978	PAR-CLIP	Functional MTI (Weak)	26701625	validated
1729	mirtarbase	MIMAT0004785	hsa-miR-545-5p	NUCB1	4924	ENSG00000104805	PAR-CLIP	Functional MTI (Weak)	27292025	validated
1730	mirtarbase	MIMAT0019036	hsa-miR-4500	NUCB2	4925	ENSG00000070081	PAR-CLIP	Functional MTI (Weak)	23592263	validated
1731	mirtarbase	MIMAT0000062	hsa-let-7a-5p	NUCB2	4925	ENSG00000070081	PAR-CLIP	Functional MTI (Weak)	23592263	validated
1732	mirtarbase	MIMAT0018993	hsa-miR-4466	NUMA1	4926	ENSG00000137497	PAR-CLIP	Functional MTI (Weak)	26701625	validated
1733	mirtarbase	MIMAT0002853	hsa-miR-519d-3p	NUP98	4928	ENSG00000110713	HITS-CLIP	Functional MTI (Weak)	22473208	validated
1734	mirtarbase	MIMAT0027638	hsa-miR-6869-5p	OCA2	4948	ENSG00000104044	PAR-CLIP	Functional MTI (Weak)	22100165	validated
1735	mirtarbase	MIMAT0027638	hsa-miR-6869-5p	OCA2	4948	ENSG00000277361	PAR-CLIP	Functional MTI (Weak)	22100165	validated
1736	mirtarbase	MIMAT0002853	hsa-miR-519d-3p	OCRL	4952	ENSG00000122126	HITS-CLIP	Functional MTI (Weak)	22473208	validated
1737	mirtarbase	MIMAT0027376	hsa-miR-6737-3p	OPRK1	4986	ENSG00000082556	PAR-CLIP	Functional MTI (Weak)	27292025	validated
1738	mirtarbase	MIMAT0019036	hsa-miR-4500	OPRL1	4987	ENSG00000277044	PAR-CLIP	Functional MTI (Weak)	22012620	validated
1739	mirtarbase	MIMAT0019036	hsa-miR-4500	OPRL1	4987	ENSG00000125510	PAR-CLIP	Functional MTI (Weak)	22012620	validated
1740	mirtarbase	MIMAT0000062	hsa-let-7a-5p	OPRL1	4987	ENSG00000277044	PAR-CLIP	Functional MTI (Weak)	22012620	validated
1741	mirtarbase	MIMAT0000062	hsa-let-7a-5p	OPRL1	4987	ENSG00000125510	PAR-CLIP	Functional MTI (Weak)	22012620	validated
1742	mirtarbase	MIMAT0027376	hsa-miR-6737-3p	SLC22A18AS	5003	ENSG00000254827	HITS-CLIP	Functional MTI (Weak)	23824327	validated
1743	mirtarbase	MIMAT0027376	hsa-miR-6737-3p	SLC22A18AS	5003	ENSG00000274454	HITS-CLIP	Functional MTI (Weak)	23824327	validated
1744	mirtarbase	MIMAT0003150	hsa-miR-455-5p	OTX1	5013	ENSG00000115507	PAR-CLIP	Functional MTI (Weak)	23446348	validated
1745	mirtarbase	MIMAT0003150	hsa-miR-455-5p	OTX1	5013	ENSG00000115507	PAR-CLIP//HITS-CLIP	Functional MTI (Weak)	21572407	validated
1746	mirtarbase	MIMAT0003150	hsa-miR-455-5p	OTX1	5013	ENSG00000115507	PAR-CLIP	Functional MTI (Weak)	20371350	validated
1747	mirtarbase	MIMAT0002867	hsa-miR-520h	P2RX7	5027	ENSG00000089041	HITS-CLIP	Functional MTI (Weak)	23824327	validated
1748	mirtarbase	MIMAT0002858	hsa-miR-520g-3p	P2RX7	5027	ENSG00000089041	HITS-CLIP	Functional MTI (Weak)	23824327	validated
1749	mirtarbase	MIMAT0003311	hsa-miR-641	P2RY1	5028	ENSG00000169860	HITS-CLIP	Functional MTI (Weak)	23313552	validated
1750	mirtarbase	MIMAT0003311	hsa-miR-641	P2RY1	5028	ENSG00000169860	HITS-CLIP	Functional MTI (Weak)	22927820	validated
1751	mirtarbase	MIMAT0003311	hsa-miR-641	P2RY1	5028	ENSG00000169860	HITS-CLIP	Functional MTI (Weak)	27418678	validated
1752	mirtarbase	MIMAT0004951	hsa-miR-887-3p	P4HB	5034	ENSG00000185624	PAR-CLIP	Functional MTI (Weak)	26701625	validated
1753	mirtarbase	MIMAT0002858	hsa-miR-520g-3p	PABPC3	5042	ENSG00000151846	PAR-CLIP	Functional MTI (Weak)	24398324	validated
1754	mirtarbase	MIMAT0002858	hsa-miR-520g-3p	PABPC3	5042	ENSG00000151846	PAR-CLIP	Functional MTI (Weak)	23446348	validated
1755	mirtarbase	MIMAT0002858	hsa-miR-520g-3p	PABPC3	5042	ENSG00000151846	PAR-CLIP//HITS-CLIP	Functional MTI (Weak)	21572407	validated
1756	mirtarbase	MIMAT0002858	hsa-miR-520g-3p	PABPC3	5042	ENSG00000151846	PAR-CLIP	Functional MTI (Weak)	20371350	validated
1757	mirtarbase	MIMAT0002867	hsa-miR-520h	PABPC3	5042	ENSG00000151846	PAR-CLIP	Functional MTI (Weak)	24398324	validated
1758	mirtarbase	MIMAT0002867	hsa-miR-520h	PABPC3	5042	ENSG00000151846	PAR-CLIP	Functional MTI (Weak)	23446348	validated
1759	mirtarbase	MIMAT0002867	hsa-miR-520h	PABPC3	5042	ENSG00000151846	PAR-CLIP//HITS-CLIP	Functional MTI (Weak)	21572407	validated
1760	mirtarbase	MIMAT0002867	hsa-miR-520h	PABPC3	5042	ENSG00000151846	PAR-CLIP	Functional MTI (Weak)	20371350	validated
1761	mirtarbase	MIMAT0003301	hsa-miR-33b-5p	PABPC3	5042	ENSG00000151846	PAR-CLIP	Functional MTI (Weak)	24398324	validated
1762	mirtarbase	MIMAT0003301	hsa-miR-33b-5p	PABPC3	5042	ENSG00000151846	PAR-CLIP	Functional MTI (Weak)	23446348	validated
1763	mirtarbase	MIMAT0003301	hsa-miR-33b-5p	PABPC3	5042	ENSG00000151846	PAR-CLIP//HITS-CLIP	Functional MTI (Weak)	21572407	validated
1764	mirtarbase	MIMAT0003301	hsa-miR-33b-5p	PABPC3	5042	ENSG00000151846	PAR-CLIP	Functional MTI (Weak)	20371350	validated
1765	mirtarbase	MIMAT0002853	hsa-miR-519d-3p	PAFAH1B1	5048	ENSG00000007168	HITS-CLIP	Functional MTI (Weak)	22473208	validated
1766	mirtarbase	MIMAT0018973	hsa-miR-4451	PAFAH1B2	5049	ENSG00000168092	PAR-CLIP	Functional MTI (Weak)	23446348	validated
1767	mirtarbase	MIMAT0018973	hsa-miR-4451	PAFAH1B2	5049	ENSG00000168092	PAR-CLIP	Functional MTI (Weak)	21572407	validated
1768	mirtarbase	MIMAT0018973	hsa-miR-4451	PAFAH1B2	5049	ENSG00000168092	PAR-CLIP	Functional MTI (Weak)	20371350	validated
1769	mirtarbase	MIMAT0005875	hsa-miR-548j-5p	PAFAH1B2	5049	ENSG00000168092	PAR-CLIP	Functional MTI (Weak)	22012620	validated
1770	mirtarbase	MIMAT0005875	hsa-miR-548j-5p	PAFAH1B2	5049	ENSG00000168092	PAR-CLIP	Functional MTI (Weak)	21572407	validated
1771	mirtarbase	MIMAT0005875	hsa-miR-548j-5p	PAFAH1B2	5049	ENSG00000168092	PAR-CLIP	Functional MTI (Weak)	20371350	validated
1772	mirtarbase	MIMAT0021037	hsa-miR-548ap-5p	PAFAH1B2	5049	ENSG00000168092	PAR-CLIP	Functional MTI (Weak)	22012620	validated
1773	mirtarbase	MIMAT0021037	hsa-miR-548ap-5p	PAFAH1B2	5049	ENSG00000168092	PAR-CLIP	Functional MTI (Weak)	21572407	validated
1774	mirtarbase	MIMAT0021037	hsa-miR-548ap-5p	PAFAH1B2	5049	ENSG00000168092	PAR-CLIP	Functional MTI (Weak)	20371350	validated
1775	mirtarbase	MIMAT0019036	hsa-miR-4500	PAFAH2	5051	ENSG00000158006	HITS-CLIP	Functional MTI (Weak)	19536157	validated
1776	mirtarbase	MIMAT0000062	hsa-let-7a-5p	PAFAH2	5051	ENSG00000158006	HITS-CLIP	Functional MTI (Weak)	19536157	validated
1777	mirtarbase	MIMAT0027376	hsa-miR-6737-3p	PAFAH2	5051	ENSG00000158006	HITS-CLIP	Functional MTI (Weak)	19536157	validated
1778	mirtarbase	MIMAT0000062	hsa-let-7a-5p	PAK1	5058	ENSG00000149269	Immunofluorescence//qRT-PCR//Western blot//Luciferase reporter assay	Functional MTI	23339187	validated
1779	mirtarbase	MIMAT0027454	hsa-miR-6777-5p	REG3A	5068	ENSG00000172016	HITS-CLIP	Functional MTI (Weak)	28735896	validated
1780	mirtarbase	MIMAT0022714	hsa-miR-766-5p	REG3A	5068	ENSG00000172016	HITS-CLIP	Functional MTI (Weak)	28735896	validated
1781	mirtarbase	MIMAT0002806	hsa-miR-490-3p	PAPPA	5069	ENSG00000182752	ChIP-seq//ELISA//Luciferase reporter assay//Microarray//qRT-PCR//Western blot	Functional MTI	23821525	validated
1782	mirtarbase	MIMAT0027638	hsa-miR-6869-5p	PAWR	5074	ENSG00000177425	PAR-CLIP	Functional MTI (Weak)	20371350	validated
1783	mirtarbase	MIMAT0022714	hsa-miR-766-5p	PAX2	5076	ENSG00000075891	PAR-CLIP	Functional MTI (Weak)	23592263	validated
1784	mirtarbase	MIMAT0003301	hsa-miR-33b-5p	PAX4	5078	ENSG00000106331	HITS-CLIP	Functional MTI (Weak)	27418678	validated
1785	mirtarbase	MIMAT0000062	hsa-let-7a-5p	PBX2	5089	ENSG00000224952	PAR-CLIP	Functional MTI (Weak)	26701625	validated
1786	mirtarbase	MIMAT0000062	hsa-let-7a-5p	PBX2	5089	ENSG00000204304	PAR-CLIP	Functional MTI (Weak)	26701625	validated
1787	mirtarbase	MIMAT0000062	hsa-let-7a-5p	PBX2	5089	ENSG00000225987	PAR-CLIP	Functional MTI (Weak)	26701625	validated
1788	mirtarbase	MIMAT0000062	hsa-let-7a-5p	PBX2	5089	ENSG00000236353	PAR-CLIP	Functional MTI (Weak)	26701625	validated
1789	mirtarbase	MIMAT0000062	hsa-let-7a-5p	PBX2	5089	ENSG00000206315	PAR-CLIP	Functional MTI (Weak)	26701625	validated
1790	mirtarbase	MIMAT0000062	hsa-let-7a-5p	PBX2	5089	ENSG00000232005	PAR-CLIP	Functional MTI (Weak)	26701625	validated
1791	mirtarbase	MIMAT0000062	hsa-let-7a-5p	PBX2	5089	ENSG00000237344	PAR-CLIP	Functional MTI (Weak)	26701625	validated
1792	mirtarbase	MIMAT0019036	hsa-miR-4500	PBX2	5089	ENSG00000224952	PAR-CLIP	Functional MTI (Weak)	26701625	validated
1793	mirtarbase	MIMAT0019036	hsa-miR-4500	PBX2	5089	ENSG00000204304	PAR-CLIP	Functional MTI (Weak)	26701625	validated
1794	mirtarbase	MIMAT0019036	hsa-miR-4500	PBX2	5089	ENSG00000225987	PAR-CLIP	Functional MTI (Weak)	26701625	validated
1795	mirtarbase	MIMAT0019036	hsa-miR-4500	PBX2	5089	ENSG00000236353	PAR-CLIP	Functional MTI (Weak)	26701625	validated
1796	mirtarbase	MIMAT0019036	hsa-miR-4500	PBX2	5089	ENSG00000206315	PAR-CLIP	Functional MTI (Weak)	26701625	validated
1797	mirtarbase	MIMAT0019036	hsa-miR-4500	PBX2	5089	ENSG00000232005	PAR-CLIP	Functional MTI (Weak)	26701625	validated
1798	mirtarbase	MIMAT0019036	hsa-miR-4500	PBX2	5089	ENSG00000237344	PAR-CLIP	Functional MTI (Weak)	26701625	validated
1799	mirtarbase	MIMAT0002806	hsa-miR-490-3p	PCBP1	5093	ENSG00000169564	Immunohistochemistry//Luciferase reporter assay//qRT-PCR//Western blot	Functional MTI	27648147	validated
1800	mirtarbase	MIMAT0002853	hsa-miR-519d-3p	PCBP2	5094	ENSG00000197111	PAR-CLIP	Functional MTI (Weak)	23446348	validated
1801	mirtarbase	MIMAT0002853	hsa-miR-519d-3p	PCBP2	5094	ENSG00000197111	PAR-CLIP	Functional MTI (Weak)	20371350	validated
1802	mirtarbase	MIMAT0005945	hsa-miR-1255b-5p	PCBP2	5094	ENSG00000197111	PAR-CLIP	Functional MTI (Weak)	23446348	validated
1803	mirtarbase	MIMAT0005945	hsa-miR-1255b-5p	PCBP2	5094	ENSG00000197111	PAR-CLIP	Functional MTI (Weak)	20371350	validated
1804	mirtarbase	MIMAT0018120	hsa-miR-3691-5p	PCBP2	5094	ENSG00000197111	PAR-CLIP	Functional MTI (Weak)	23446348	validated
1805	mirtarbase	MIMAT0018120	hsa-miR-3691-5p	PCBP2	5094	ENSG00000197111	PAR-CLIP	Functional MTI (Weak)	20371350	validated
1806	mirtarbase	MIMAT0003150	hsa-miR-455-5p	PCCA	5095	ENSG00000175198	CLASH	Functional MTI (Weak)	23622248	validated
1807	mirtarbase	MIMAT0027638	hsa-miR-6869-5p	PCCB	5096	ENSG00000114054	HITS-CLIP	Functional MTI (Weak)	23824327	validated
1808	mirtarbase	MIMAT0003150	hsa-miR-455-5p	PCCB	5096	ENSG00000114054	HITS-CLIP	Functional MTI (Weak)	23824327	validated
1809	mirtarbase	MIMAT0002806	hsa-miR-490-3p	PCCB	5096	ENSG00000114054	PAR-CLIP	Functional MTI (Weak)	26701625	validated
1810	mirtarbase	MIMAT0016890	hsa-miR-4261	PCDH7	5099	ENSG00000169851	HITS-CLIP	Functional MTI (Weak)	23824327	validated
1811	mirtarbase	MIMAT0003301	hsa-miR-33b-5p	PCK1	5105	ENSG00000124253	Luciferase reporter assay//qRT-PCR	Functional MTI	23716591	validated
1812	mirtarbase	MIMAT0022488	hsa-miR-5695	CDK18	5129	ENSG00000117266	PAR-CLIP	Functional MTI (Weak)	22012620	validated
1813	mirtarbase	MIMAT0002867	hsa-miR-520h	PCYT1A	5130	ENSG00000161217	HITS-CLIP	Functional MTI (Weak)	19536157	validated
1814	mirtarbase	MIMAT0002858	hsa-miR-520g-3p	PCYT1A	5130	ENSG00000161217	HITS-CLIP	Functional MTI (Weak)	19536157	validated
1815	mirtarbase	MIMAT0022488	hsa-miR-5695	PDE1A	5136	ENSG00000115252	HITS-CLIP	Functional MTI (Weak)	23824327	validated
1816	mirtarbase	MIMAT0027616	hsa-miR-6858-5p	PDE3A	5139	ENSG00000172572	PAR-CLIP	Functional MTI (Weak)	22100165	validated
1817	mirtarbase	MIMAT0002867	hsa-miR-520h	PDE4C	5143	ENSG00000105650	HITS-CLIP	Functional MTI (Weak)	23313552	validated
1818	mirtarbase	MIMAT0002858	hsa-miR-520g-3p	PDE4C	5143	ENSG00000105650	HITS-CLIP	Functional MTI (Weak)	23313552	validated
1819	mirtarbase	MIMAT0002853	hsa-miR-519d-3p	PDE4C	5143	ENSG00000105650	HITS-CLIP	Functional MTI (Weak)	23313552	validated
1820	mirtarbase	MIMAT0027638	hsa-miR-6869-5p	PDE4C	5143	ENSG00000105650	HITS-CLIP	Functional MTI (Weak)	19536157	validated
1821	mirtarbase	MIMAT0002853	hsa-miR-519d-3p	PDGFB	5155	ENSG00000100311	PAR-CLIP	Functional MTI (Weak)	23592263	validated
1822	mirtarbase	MIMAT0000062	hsa-let-7a-5p	PDGFB	5155	ENSG00000100311	PAR-CLIP	Functional MTI (Weak)	27292025	validated
1823	mirtarbase	MIMAT0018973	hsa-miR-4451	PDGFB	5155	ENSG00000100311	PAR-CLIP	Functional MTI (Weak)	27292025	validated
1824	mirtarbase	MIMAT0019036	hsa-miR-4500	PDGFB	5155	ENSG00000100311	PAR-CLIP	Functional MTI (Weak)	27292025	validated
1825	mirtarbase	MIMAT0002867	hsa-miR-520h	PDHB	5162	ENSG00000168291	HITS-CLIP	Functional MTI (Weak)	23313552	validated
1826	mirtarbase	MIMAT0002858	hsa-miR-520g-3p	PDHB	5162	ENSG00000168291	HITS-CLIP	Functional MTI (Weak)	23313552	validated
1827	mirtarbase	MIMAT0002853	hsa-miR-519d-3p	PDHB	5162	ENSG00000168291	HITS-CLIP	Functional MTI (Weak)	23313552	validated
1828	mirtarbase	MIMAT0016890	hsa-miR-4261	PDPK1	5170	ENSG00000140992	PAR-CLIP	Functional MTI (Weak)	23446348	validated
1829	mirtarbase	MIMAT0002853	hsa-miR-519d-3p	PDPK1	5170	ENSG00000140992	PAR-CLIP	Functional MTI (Weak)	23446348	validated
1830	mirtarbase	MIMAT0027454	hsa-miR-6777-5p	PER1	5187	ENSG00000179094	PAR-CLIP	Functional MTI (Weak)	23592263	validated
1831	mirtarbase	MIMAT0027454	hsa-miR-6777-5p	PER1	5187	ENSG00000179094	PAR-CLIP	Functional MTI (Weak)	23446348	validated
1832	mirtarbase	MIMAT0027454	hsa-miR-6777-5p	PER1	5187	ENSG00000179094	PAR-CLIP	Functional MTI (Weak)	22012620	validated
1833	mirtarbase	MIMAT0027454	hsa-miR-6777-5p	PER1	5187	ENSG00000179094	PAR-CLIP	Functional MTI (Weak)	20371350	validated
1834	mirtarbase	MIMAT0027454	hsa-miR-6777-5p	PER1	5187	ENSG00000179094	HITS-CLIP	Functional MTI (Weak)	23706177	validated
1835	mirtarbase	MIMAT0027454	hsa-miR-6777-5p	PER1	5187	ENSG00000179094	PAR-CLIP	Functional MTI (Weak)	26701625	validated
1836	mirtarbase	MIMAT0027454	hsa-miR-6777-5p	PER1	5187	ENSG00000179094	PAR-CLIP	Functional MTI (Weak)	27292025	validated
1837	mirtarbase	MIMAT0005875	hsa-miR-548j-5p	PEX7	5191	ENSG00000112357	PAR-CLIP	Functional MTI (Weak)	21572407	validated
1838	mirtarbase	MIMAT0021037	hsa-miR-548ap-5p	PEX7	5191	ENSG00000112357	PAR-CLIP	Functional MTI (Weak)	21572407	validated
1839	mirtarbase	MIMAT0000062	hsa-let-7a-5p	PEX14	5195	ENSG00000142655	CLASH	Functional MTI (Weak)	23622248	validated
1840	mirtarbase	MIMAT0002853	hsa-miR-519d-3p	PFKFB2	5208	ENSG00000123836	PAR-CLIP	Functional MTI (Weak)	22100165	validated
1841	mirtarbase	MIMAT0000095	hsa-miR-96-5p	PFKFB3	5209	ENSG00000170525	HITS-CLIP	Functional MTI (Weak)	28735896	validated
1842	mirtarbase	MIMAT0002853	hsa-miR-519d-3p	PFKP	5214	ENSG00000067057	HITS-CLIP	Functional MTI (Weak)	22473208	validated
1843	mirtarbase	MIMAT0002853	hsa-miR-519d-3p	PFKP	5214	ENSG00000067057	PAR-CLIP	Functional MTI (Weak)	23446348	validated
1844	mirtarbase	MIMAT0002853	hsa-miR-519d-3p	PFKP	5214	ENSG00000067057	PAR-CLIP	Functional MTI (Weak)	22012620	validated
1845	mirtarbase	MIMAT0002853	hsa-miR-519d-3p	PFKP	5214	ENSG00000067057	PAR-CLIP//HITS-CLIP	Functional MTI (Weak)	21572407	validated
1846	mirtarbase	MIMAT0002853	hsa-miR-519d-3p	PFKP	5214	ENSG00000067057	PAR-CLIP	Functional MTI (Weak)	20371350	validated
1847	mirtarbase	MIMAT0000095	hsa-miR-96-5p	PFN1	5216	ENSG00000108518	PAR-CLIP	Functional MTI (Weak)	24398324	validated
1848	mirtarbase	MIMAT0000095	hsa-miR-96-5p	PFN1	5216	ENSG00000108518	PAR-CLIP	Functional MTI (Weak)	23446348	validated
1849	mirtarbase	MIMAT0000095	hsa-miR-96-5p	PFN1	5216	ENSG00000108518	PAR-CLIP	Functional MTI (Weak)	22012620	validated
1850	mirtarbase	MIMAT0000095	hsa-miR-96-5p	PFN1	5216	ENSG00000108518	PAR-CLIP	Functional MTI (Weak)	21572407	validated
1851	mirtarbase	MIMAT0000095	hsa-miR-96-5p	PFN1	5216	ENSG00000108518	PAR-CLIP	Functional MTI (Weak)	26701625	validated
1852	mirtarbase	MIMAT0022714	hsa-miR-766-5p	PFN1	5216	ENSG00000108518	PAR-CLIP	Functional MTI (Weak)	22012620	validated
1853	mirtarbase	MIMAT0000095	hsa-miR-96-5p	PGAM1	5223	ENSG00000171314	CLASH	Functional MTI (Weak)	23622248	validated
1854	mirtarbase	MIMAT0000095	hsa-miR-96-5p	PGK1	5230	ENSG00000102144	PAR-CLIP	Functional MTI (Weak)	21572407	validated
1855	mirtarbase	MIMAT0003301	hsa-miR-33b-5p	PGM3	5238	ENSG00000013375	PAR-CLIP	Functional MTI (Weak)	21572407	validated
1856	mirtarbase	MIMAT0004785	hsa-miR-545-5p	PHEX	5251	ENSG00000102174	PAR-CLIP	Functional MTI (Weak)	21572407	validated
1857	mirtarbase	MIMAT0004785	hsa-miR-545-5p	PHEX	5251	ENSG00000102174	HITS-CLIP	Functional MTI (Weak)	23824327	validated
1858	mirtarbase	MIMAT0004785	hsa-miR-545-5p	PHEX	5251	ENSG00000102174	HITS-CLIP	Functional MTI (Weak)	27418678	validated
1859	mirtarbase	MIMAT0004785	hsa-miR-545-5p	PHEX	5251	ENSG00000102174	HITS-CLIP	Functional MTI (Weak)	28735896	validated
1860	mirtarbase	MIMAT0018973	hsa-miR-4451	SERPINA1	5265	ENSG00000277377	PAR-CLIP	Functional MTI (Weak)	27292025	validated
1861	mirtarbase	MIMAT0018973	hsa-miR-4451	SERPINA1	5265	ENSG00000197249	PAR-CLIP	Functional MTI (Weak)	27292025	validated
1862	mirtarbase	MIMAT0002867	hsa-miR-520h	PIK3C2A	5286	ENSG00000011405	HITS-CLIP	Functional MTI (Weak)	23824327	validated
1863	mirtarbase	MIMAT0002858	hsa-miR-520g-3p	PIK3C2A	5286	ENSG00000011405	HITS-CLIP	Functional MTI (Weak)	23824327	validated
1864	mirtarbase	MIMAT0002867	hsa-miR-520h	PIK3C2B	5287	ENSG00000133056	HITS-CLIP	Functional MTI (Weak)	23824327	validated
1865	mirtarbase	MIMAT0002858	hsa-miR-520g-3p	PIK3C2B	5287	ENSG00000133056	HITS-CLIP	Functional MTI (Weak)	23824327	validated
1866	mirtarbase	MIMAT0003301	hsa-miR-33b-5p	PIM1	5292	ENSG00000137193	Flow//Luciferase reporter assay//Microarray//qRT-PCR//Western blot	Functional MTI	22983447	validated
1867	mirtarbase	MIMAT0016890	hsa-miR-4261	PIM1	5292	ENSG00000137193	HITS-CLIP	Functional MTI (Weak)	23313552	validated
1868	mirtarbase	MIMAT0022708	hsa-miR-584-3p	PIM1	5292	ENSG00000137193	HITS-CLIP	Functional MTI (Weak)	23313552	validated
1869	mirtarbase	MIMAT0000062	hsa-let-7a-5p	PIK3R1	5295	ENSG00000145675	CLASH	Functional MTI (Weak)	23622248	validated
1870	mirtarbase	MIMAT0003150	hsa-miR-455-5p	PIK3R1	5295	ENSG00000145675	PAR-CLIP	Functional MTI (Weak)	23446348	validated
1871	mirtarbase	MIMAT0003150	hsa-miR-455-5p	PIK3R1	5295	ENSG00000145675	PAR-CLIP//HITS-CLIP	Functional MTI (Weak)	21572407	validated
1872	mirtarbase	MIMAT0004679	hsa-miR-296-3p	PIK3R2	5296	ENSG00000105647	CLASH	Functional MTI (Weak)	23622248	validated
1873	mirtarbase	MIMAT0005945	hsa-miR-1255b-5p	PIN1	5300	ENSG00000127445	PAR-CLIP	Functional MTI (Weak)	23592263	validated
1874	mirtarbase	MIMAT0022714	hsa-miR-766-5p	PIP4K2A	5305	ENSG00000150867	HITS-CLIP	Functional MTI (Weak)	23824327	validated
1875	mirtarbase	MIMAT0002853	hsa-miR-519d-3p	PIP4K2A	5305	ENSG00000150867	HITS-CLIP	Functional MTI (Weak)	22473208	validated
1876	mirtarbase	MIMAT0002853	hsa-miR-519d-3p	PITPNA	5306	ENSG00000174238	PAR-CLIP	Functional MTI (Weak)	23592263	validated
1877	mirtarbase	MIMAT0021037	hsa-miR-548ap-5p	PKD1	5310	ENSG00000008710	PAR-CLIP	Functional MTI (Weak)	26701625	validated
1878	mirtarbase	MIMAT0005875	hsa-miR-548j-5p	PKD1	5310	ENSG00000008710	PAR-CLIP	Functional MTI (Weak)	26701625	validated
1879	mirtarbase	MIMAT0004679	hsa-miR-296-3p	PKM	5315	ENSG00000067225	CLASH	Functional MTI (Weak)	23622248	validated
1880	mirtarbase	MIMAT0000062	hsa-let-7a-5p	PKM	5315	ENSG00000067225	qRT-PCR//Western blot	Functional MTI	26745603	validated
1881	mirtarbase	MIMAT0000062	hsa-let-7a-5p	PKM	5315	ENSG00000067225	Immunohistochemistry//Luciferase reporter assay//qRT-PCR//Western blot	Functional MTI	28415668	validated
1882	mirtarbase	MIMAT0022714	hsa-miR-766-5p	PKM	5315	ENSG00000067225	PAR-CLIP	Functional MTI (Weak)	26701625	validated
1883	mirtarbase	MIMAT0002853	hsa-miR-519d-3p	PKNOX1	5316	ENSG00000160199	PAR-CLIP	Functional MTI (Weak)	23446348	validated
1884	mirtarbase	MIMAT0002853	hsa-miR-519d-3p	PKNOX1	5316	ENSG00000160199	PAR-CLIP	Functional MTI (Weak)	27292025	validated
1885	mirtarbase	MIMAT0002867	hsa-miR-520h	PKP1	5317	ENSG00000081277	HITS-CLIP	Functional MTI (Weak)	23824327	validated
1886	mirtarbase	MIMAT0002858	hsa-miR-520g-3p	PKP1	5317	ENSG00000081277	HITS-CLIP	Functional MTI (Weak)	23824327	validated
1887	mirtarbase	MIMAT0015032	hsa-miR-3158-3p	PLAG1	5324	ENSG00000181690	PAR-CLIP	Functional MTI (Weak)	22012620	validated
1888	mirtarbase	MIMAT0030987	hsa-miR-8060	PLAG1	5324	ENSG00000181690	PAR-CLIP	Functional MTI (Weak)	21572407	validated
1889	mirtarbase	MIMAT0004679	hsa-miR-296-3p	PLAGL2	5326	ENSG00000126003	CLASH	Functional MTI (Weak)	23622248	validated
1890	mirtarbase	MIMAT0005945	hsa-miR-1255b-5p	PLAGL2	5326	ENSG00000126003	PAR-CLIP	Functional MTI (Weak)	23592263	validated
1891	mirtarbase	MIMAT0004785	hsa-miR-545-5p	PLAGL2	5326	ENSG00000126003	PAR-CLIP	Functional MTI (Weak)	23592263	validated
1892	mirtarbase	MIMAT0004785	hsa-miR-545-5p	PLAGL2	5326	ENSG00000126003	PAR-CLIP	Functional MTI (Weak)	26701625	validated
1893	mirtarbase	MIMAT0000062	hsa-let-7a-5p	PLAGL2	5326	ENSG00000126003	PAR-CLIP	Functional MTI (Weak)	23592263	validated
1894	mirtarbase	MIMAT0000062	hsa-let-7a-5p	PLAGL2	5326	ENSG00000126003	PAR-CLIP	Functional MTI (Weak)	26701625	validated
1895	mirtarbase	MIMAT0019036	hsa-miR-4500	PLAGL2	5326	ENSG00000126003	PAR-CLIP	Functional MTI (Weak)	23592263	validated
1896	mirtarbase	MIMAT0019036	hsa-miR-4500	PLAGL2	5326	ENSG00000126003	PAR-CLIP	Functional MTI (Weak)	26701625	validated
1897	mirtarbase	MIMAT0022714	hsa-miR-766-5p	PLAGL2	5326	ENSG00000126003	PAR-CLIP	Functional MTI (Weak)	20371350	validated
1898	mirtarbase	MIMAT0022714	hsa-miR-766-5p	PLAGL2	5326	ENSG00000126003	PAR-CLIP	Functional MTI (Weak)	26701625	validated
1899	mirtarbase	MIMAT0005875	hsa-miR-548j-5p	PLAGL2	5326	ENSG00000126003	PAR-CLIP	Functional MTI (Weak)	20371350	validated
1900	mirtarbase	MIMAT0021037	hsa-miR-548ap-5p	PLAGL2	5326	ENSG00000126003	PAR-CLIP	Functional MTI (Weak)	20371350	validated
1901	mirtarbase	MIMAT0002853	hsa-miR-519d-3p	PLAGL2	5326	ENSG00000126003	HITS-CLIP	Functional MTI (Weak)	22473208	validated
1902	mirtarbase	MIMAT0022714	hsa-miR-766-5p	PLCG1	5335	ENSG00000124181	PAR-CLIP	Functional MTI (Weak)	22100165	validated
1903	mirtarbase	MIMAT0027454	hsa-miR-6777-5p	PLCG1	5335	ENSG00000124181	HITS-CLIP	Functional MTI (Weak)	23824327	validated
1904	mirtarbase	MIMAT0015078	hsa-miR-3194-5p	PLCG2	5336	ENSG00000197943	PAR-CLIP	Functional MTI (Weak)	24398324	validated
1905	mirtarbase	MIMAT0015078	hsa-miR-3194-5p	PLCG2	5336	ENSG00000197943	PAR-CLIP	Functional MTI (Weak)	20371350	validated
1906	mirtarbase	MIMAT0015078	hsa-miR-3194-5p	PLCG2	5336	ENSG00000197943	HITS-CLIP	Functional MTI (Weak)	24906430	validated
1907	mirtarbase	MIMAT0015078	hsa-miR-3194-5p	PLCG2	5336	ENSG00000197943	PAR-CLIP	Functional MTI (Weak)	26701625	validated
1908	mirtarbase	MIMAT0015078	hsa-miR-3194-5p	PLCG2	5336	ENSG00000197943	PAR-CLIP	Functional MTI (Weak)	27292025	validated
1909	mirtarbase	MIMAT0015078	hsa-miR-3194-5p	PLCG2	5336	ENSG00000197943	HITS-CLIP	Functional MTI (Weak)	27418678	validated
1910	mirtarbase	MIMAT0019036	hsa-miR-4500	PLCG2	5336	ENSG00000197943	PAR-CLIP	Functional MTI (Weak)	24398324	validated
1911	mirtarbase	MIMAT0019036	hsa-miR-4500	PLCG2	5336	ENSG00000197943	PAR-CLIP	Functional MTI (Weak)	23446348	validated
1912	mirtarbase	MIMAT0000062	hsa-let-7a-5p	PLCG2	5336	ENSG00000197943	PAR-CLIP	Functional MTI (Weak)	24398324	validated
1913	mirtarbase	MIMAT0000062	hsa-let-7a-5p	PLCG2	5336	ENSG00000197943	PAR-CLIP	Functional MTI (Weak)	23446348	validated
1914	mirtarbase	MIMAT0004951	hsa-miR-887-3p	PLD2	5338	ENSG00000129219	Immunofluorescence//Luciferase reporter assay//Western blot	Functional MTI	26787840	validated
1915	mirtarbase	MIMAT0027454	hsa-miR-6777-5p	PLIN1	5346	ENSG00000166819	HITS-CLIP	Functional MTI (Weak)	23824327	validated
1916	mirtarbase	MIMAT0027616	hsa-miR-6858-5p	PLK1	5347	ENSG00000166851	PAR-CLIP	Functional MTI (Weak)	26701625	validated
1917	mirtarbase	MIMAT0004920	hsa-miR-541-3p	FXYD1	5348	ENSG00000266964	PAR-CLIP	Functional MTI (Weak)	23592263	validated
1918	mirtarbase	MIMAT0030999	hsa-miR-8072	FXYD1	5348	ENSG00000266964	PAR-CLIP	Functional MTI (Weak)	23592263	validated
1919	mirtarbase	MIMAT0000062	hsa-let-7a-5p	PLOD1	5351	ENSG00000083444	CLASH	Functional MTI (Weak)	23622248	validated
1920	mirtarbase	MIMAT0002853	hsa-miR-519d-3p	PLRG1	5356	ENSG00000171566	PAR-CLIP	Functional MTI (Weak)	21572407	validated
1921	mirtarbase	MIMAT0002853	hsa-miR-519d-3p	PLS1	5357	ENSG00000120756	PAR-CLIP	Functional MTI (Weak)	21572407	validated
1922	mirtarbase	MIMAT0027616	hsa-miR-6858-5p	PLSCR1	5359	ENSG00000188313	HITS-CLIP	Functional MTI (Weak)	27418678	validated
1923	mirtarbase	MIMAT0002853	hsa-miR-519d-3p	PLXNA1	5361	ENSG00000114554	HITS-CLIP	Functional MTI (Weak)	22473208	validated
1924	mirtarbase	MIMAT0022714	hsa-miR-766-5p	PLXNB1	5364	ENSG00000164050	PAR-CLIP	Functional MTI (Weak)	26701625	validated
1925	mirtarbase	MIMAT0000062	hsa-let-7a-5p	PMAIP1	5366	ENSG00000141682	PAR-CLIP	Functional MTI (Weak)	23592263	validated
1926	mirtarbase	MIMAT0019036	hsa-miR-4500	PMAIP1	5366	ENSG00000141682	PAR-CLIP	Functional MTI (Weak)	23592263	validated
1927	mirtarbase	MIMAT0002853	hsa-miR-519d-3p	PMAIP1	5366	ENSG00000141682	PAR-CLIP	Functional MTI (Weak)	27292025	validated
1928	mirtarbase	MIMAT0003311	hsa-miR-641	PMAIP1	5366	ENSG00000141682	PAR-CLIP	Functional MTI (Weak)	27292025	validated
1929	mirtarbase	MIMAT0000095	hsa-miR-96-5p	PMS2	5395	ENSG00000122512	CLASH	Functional MTI (Weak)	23622248	validated
1930	mirtarbase	MIMAT0000095	hsa-miR-96-5p	PODXL	5420	ENSG00000128567	PAR-CLIP	Functional MTI (Weak)	22012620	validated
1931	mirtarbase	MIMAT0004785	hsa-miR-545-5p	PODXL	5420	ENSG00000128567	HITS-CLIP	Functional MTI (Weak)	23313552	validated
1932	mirtarbase	MIMAT0019936	hsa-miR-4778-5p	PODXL	5420	ENSG00000128567	HITS-CLIP	Functional MTI (Weak)	19536157	validated
1933	mirtarbase	MIMAT0004679	hsa-miR-296-3p	POLG	5428	ENSG00000140521	CLASH	Functional MTI (Weak)	23622248	validated
1934	mirtarbase	MIMAT0022714	hsa-miR-766-5p	POLG	5428	ENSG00000140521	HITS-CLIP	Functional MTI (Weak)	23824327	validated
1935	mirtarbase	MIMAT0019036	hsa-miR-4500	POLR2D	5433	ENSG00000144231	PAR-CLIP	Functional MTI (Weak)	23592263	validated
1936	mirtarbase	MIMAT0019036	hsa-miR-4500	POLR2D	5433	ENSG00000144231	PAR-CLIP	Functional MTI (Weak)	21572407	validated
1937	mirtarbase	MIMAT0019036	hsa-miR-4500	POLR2D	5433	ENSG00000144231	PAR-CLIP	Functional MTI (Weak)	26701625	validated
1938	mirtarbase	MIMAT0000062	hsa-let-7a-5p	POLR2D	5433	ENSG00000144231	PAR-CLIP	Functional MTI (Weak)	23592263	validated
1939	mirtarbase	MIMAT0000062	hsa-let-7a-5p	POLR2D	5433	ENSG00000144231	PAR-CLIP	Functional MTI (Weak)	21572407	validated
1940	mirtarbase	MIMAT0000062	hsa-let-7a-5p	POLR2D	5433	ENSG00000144231	PAR-CLIP	Functional MTI (Weak)	26701625	validated
1941	mirtarbase	MIMAT0027525	hsa-miR-6812-3p	POLR2D	5433	ENSG00000144231	HITS-CLIP	Functional MTI (Weak)	27418678	validated
1942	mirtarbase	MIMAT0004920	hsa-miR-541-3p	POLR2E	5434	ENSG00000099817	PAR-CLIP	Functional MTI (Weak)	26701625	validated
1943	mirtarbase	MIMAT0000095	hsa-miR-96-5p	PON2	5445	ENSG00000105854	Sequencing	Functional MTI (Weak)	20371350	validated
1944	mirtarbase	MIMAT0022488	hsa-miR-5695	POU2F1	5451	ENSG00000143190	HITS-CLIP	Functional MTI (Weak)	27418678	validated
1945	mirtarbase	MIMAT0000062	hsa-let-7a-5p	POU3F2	5454	ENSG00000184486	CLASH	Functional MTI (Weak)	23622248	validated
1946	mirtarbase	MIMAT0030999	hsa-miR-8072	POU3F3	5455	ENSG00000198914	PAR-CLIP	Functional MTI (Weak)	23592263	validated
1947	mirtarbase	MIMAT0030999	hsa-miR-8072	POU3F3	5455	ENSG00000198914	PAR-CLIP	Functional MTI (Weak)	23446348	validated
1948	mirtarbase	MIMAT0030999	hsa-miR-8072	POU3F3	5455	ENSG00000198914	PAR-CLIP	Functional MTI (Weak)	20371350	validated
1949	mirtarbase	MIMAT0030999	hsa-miR-8072	POU3F3	5455	ENSG00000198914	HITS-CLIP	Functional MTI (Weak)	23706177	validated
1950	mirtarbase	MIMAT0030999	hsa-miR-8072	POU3F3	5455	ENSG00000198914	PAR-CLIP	Functional MTI (Weak)	26701625	validated
1951	mirtarbase	MIMAT0030999	hsa-miR-8072	POU3F3	5455	ENSG00000198914	PAR-CLIP	Functional MTI (Weak)	27292025	validated
1952	mirtarbase	MIMAT0002853	hsa-miR-519d-3p	PPARA	5465	ENSG00000186951	Luciferase reporter assay//qRT-PCR//Western blot	Functional MTI	20057369	validated
1953	mirtarbase	MIMAT0000095	hsa-miR-96-5p	MED1	5469	ENSG00000125686	Sequencing	Functional MTI (Weak)	20371350	validated
1954	mirtarbase	MIMAT0015078	hsa-miR-3194-5p	PPIB	5479	ENSG00000166794	PAR-CLIP	Functional MTI (Weak)	23446348	validated
1955	mirtarbase	MIMAT0003301	hsa-miR-33b-5p	PPIC	5480	ENSG00000168938	PAR-CLIP	Functional MTI (Weak)	22100165	validated
1956	mirtarbase	MIMAT0002806	hsa-miR-490-3p	PPIC	5480	ENSG00000168938	PAR-CLIP	Functional MTI (Weak)	23592263	validated
1957	mirtarbase	MIMAT0002806	hsa-miR-490-3p	PPIC	5480	ENSG00000168938	PAR-CLIP	Functional MTI (Weak)	20371350	validated
1958	mirtarbase	MIMAT0002806	hsa-miR-490-3p	PPIC	5480	ENSG00000168938	PAR-CLIP	Functional MTI (Weak)	26701625	validated
1959	mirtarbase	MIMAT0019936	hsa-miR-4778-5p	PPIC	5480	ENSG00000168938	PAR-CLIP	Functional MTI (Weak)	22012620	validated
1960	mirtarbase	MIMAT0019936	hsa-miR-4778-5p	PPIC	5480	ENSG00000168938	PAR-CLIP	Functional MTI (Weak)	20371350	validated
1961	mirtarbase	MIMAT0019936	hsa-miR-4778-5p	PPIC	5480	ENSG00000168938	PAR-CLIP	Functional MTI (Weak)	27292025	validated
1962	mirtarbase	MIMAT0003311	hsa-miR-641	PPM1A	5494	ENSG00000100614	PAR-CLIP	Functional MTI (Weak)	20371350	validated
1963	mirtarbase	MIMAT0004679	hsa-miR-296-3p	PPP1R1A	5502	ENSG00000135447	CLASH	Functional MTI (Weak)	23622248	validated
1964	mirtarbase	MIMAT0027638	hsa-miR-6869-5p	PPP2CA	5515	ENSG00000113575	PAR-CLIP	Functional MTI (Weak)	21572407	validated
1965	mirtarbase	MIMAT0000062	hsa-let-7a-5p	PPP2R2A	5520	ENSG00000221914	CLASH	Functional MTI (Weak)	23622248	validated
1966	mirtarbase	MIMAT0000062	hsa-let-7a-5p	PPP2R2A	5520	ENSG00000221914	PAR-CLIP	Functional MTI (Weak)	23446348	validated
1967	mirtarbase	MIMAT0019036	hsa-miR-4500	PPP2R2A	5520	ENSG00000221914	PAR-CLIP	Functional MTI (Weak)	23446348	validated
1968	mirtarbase	MIMAT0022714	hsa-miR-766-5p	PPP2R2A	5520	ENSG00000221914	PAR-CLIP	Functional MTI (Weak)	26701625	validated
1969	mirtarbase	MIMAT0002867	hsa-miR-520h	PPP2R5E	5529	ENSG00000154001	PAR-CLIP	Functional MTI (Weak)	23592263	validated
1970	mirtarbase	MIMAT0002858	hsa-miR-520g-3p	PPP2R5E	5529	ENSG00000154001	PAR-CLIP	Functional MTI (Weak)	23592263	validated
1971	mirtarbase	MIMAT0002853	hsa-miR-519d-3p	PPP3R1	5534	ENSG00000221823	HITS-CLIP	Functional MTI (Weak)	22473208	validated
1972	mirtarbase	MIMAT0003311	hsa-miR-641	PPP6C	5537	ENSG00000119414	PAR-CLIP	Functional MTI (Weak)	21572407	validated
1973	mirtarbase	MIMAT0002853	hsa-miR-519d-3p	PPP6C	5537	ENSG00000119414	HITS-CLIP	Functional MTI (Weak)	22473208	validated
1974	mirtarbase	MIMAT0002867	hsa-miR-520h	PRIM1	5557	ENSG00000198056	PAR-CLIP	Functional MTI (Weak)	23446348	validated
1975	mirtarbase	MIMAT0002867	hsa-miR-520h	PRIM1	5557	ENSG00000198056	HITS-CLIP	Functional MTI (Weak)	23313552	validated
1976	mirtarbase	MIMAT0002858	hsa-miR-520g-3p	PRIM1	5557	ENSG00000198056	PAR-CLIP	Functional MTI (Weak)	23446348	validated
1977	mirtarbase	MIMAT0002858	hsa-miR-520g-3p	PRIM1	5557	ENSG00000198056	HITS-CLIP	Functional MTI (Weak)	23313552	validated
1978	mirtarbase	MIMAT0002853	hsa-miR-519d-3p	PRIM1	5557	ENSG00000198056	PAR-CLIP	Functional MTI (Weak)	23446348	validated
1979	mirtarbase	MIMAT0002853	hsa-miR-519d-3p	PRIM1	5557	ENSG00000198056	HITS-CLIP	Functional MTI (Weak)	23313552	validated
1980	mirtarbase	MIMAT0019036	hsa-miR-4500	PRIM2	5558	ENSG00000146143	HITS-CLIP	Functional MTI (Weak)	23706177	validated
1981	mirtarbase	MIMAT0000062	hsa-let-7a-5p	PRIM2	5558	ENSG00000146143	HITS-CLIP	Functional MTI (Weak)	23706177	validated
1982	mirtarbase	MIMAT0030987	hsa-miR-8060	PRKAA2	5563	ENSG00000162409	HITS-CLIP	Functional MTI (Weak)	23313552	validated
1983	mirtarbase	MIMAT0002853	hsa-miR-519d-3p	PRKACB	5567	ENSG00000142875	PAR-CLIP	Functional MTI (Weak)	21572407	validated
1984	mirtarbase	MIMAT0000095	hsa-miR-96-5p	PRKAR1A	5573	ENSG00000108946	CLASH	Functional MTI (Weak)	23622248	validated
1985	mirtarbase	MIMAT0002853	hsa-miR-519d-3p	PRKAR1A	5573	ENSG00000108946	PAR-CLIP	Functional MTI (Weak)	22012620	validated
1986	mirtarbase	MIMAT0002853	hsa-miR-519d-3p	PRKCB	5579	ENSG00000166501	HITS-CLIP	Functional MTI (Weak)	24906430	validated
1987	mirtarbase	MIMAT0002853	hsa-miR-519d-3p	PRKCB	5579	ENSG00000166501	HITS-CLIP	Functional MTI (Weak)	27418678	validated
1988	mirtarbase	MIMAT0000095	hsa-miR-96-5p	PRKCE	5581	ENSG00000171132	Sequencing	Functional MTI (Weak)	20371350	validated
1989	mirtarbase	MIMAT0005875	hsa-miR-548j-5p	PRKG2	5593	ENSG00000138669	HITS-CLIP	Functional MTI (Weak)	23824327	validated
1990	mirtarbase	MIMAT0021037	hsa-miR-548ap-5p	PRKG2	5593	ENSG00000138669	HITS-CLIP	Functional MTI (Weak)	23824327	validated
1991	mirtarbase	MIMAT0027638	hsa-miR-6869-5p	MAPK1	5594	ENSG00000100030	PAR-CLIP	Functional MTI (Weak)	23592263	validated
1992	mirtarbase	MIMAT0027638	hsa-miR-6869-5p	MAPK1	5594	ENSG00000100030	PAR-CLIP	Functional MTI (Weak)	23446348	validated
1993	mirtarbase	MIMAT0027638	hsa-miR-6869-5p	MAPK1	5594	ENSG00000100030	HITS-CLIP	Functional MTI (Weak)	21572407	validated
1994	mirtarbase	MIMAT0027616	hsa-miR-6858-5p	MAPK1	5594	ENSG00000100030	PAR-CLIP	Functional MTI (Weak)	23592263	validated
1995	mirtarbase	MIMAT0005945	hsa-miR-1255b-5p	MAPK1	5594	ENSG00000100030	PAR-CLIP	Functional MTI (Weak)	23592263	validated
1996	mirtarbase	MIMAT0002853	hsa-miR-519d-3p	MAPK1	5594	ENSG00000100030	HITS-CLIP	Functional MTI (Weak)	22473208	validated
1997	mirtarbase	MIMAT0002853	hsa-miR-519d-3p	MAPK1	5594	ENSG00000100030	PAR-CLIP	Functional MTI (Weak)	23446348	validated
1998	mirtarbase	MIMAT0002853	hsa-miR-519d-3p	MAPK1	5594	ENSG00000100030	PAR-CLIP	Functional MTI (Weak)	21572407	validated
1999	mirtarbase	MIMAT0016890	hsa-miR-4261	MAPK1	5594	ENSG00000100030	PAR-CLIP	Functional MTI (Weak)	21572407	validated
[truncated: 14,127 more rows]
