# Supplementary material for: The increased cfRNA of TNFSF4 in peripheral blood at late gestation and preterm labor: its implication as a noninvasive biomarker for premature delivery
Source: Front Immunol. 2023 May 18;14:1154025. doi: 10.3389/fimmu.2023.1154025 (PMC10232964; doi:10.3389/fimmu.2023.1154025)
Supplement: Supplementary Table 6 — The genes are overlapped between the cfRNAs that increased in the third trimester and the target genes of decreased miRNAs. [file Table_6.csv]

	x
1	NFYA
2	NIPAL3
3	ANKIB1
4	LAP3
5	CD99
6	LASP1
7	M6PR
8	TFPI
9	RBM5
10	ARF5
11	PLXND1
12	AK2
13	FKBP4
14	RBM6
15	VPS50
16	ST7
17	CDC27
18	SLC4A1
19	SKAP2
20	MSL3
21	CREBBP
22	KMT2E
23	IBTK
24	MYCBP2
25	FBXL3
26	ZFX
27	GDE1
28	MAP3K14
29	AP2B1
30	KDM7A
31	ALDH3B1
32	PHTF2
33	FARP2
34	IFRD1
35	ADIPOR2
36	PAFAH1B1
37	KIAA0100
38	GAS7
39	LUC7L
40	DNAJC11
41	MYLIP
42	JARID2
43	NADK
44	NFIX
45	MED24
46	RHOBTB2
47	CSDE1
48	UBE3C
49	REV3L
50	VTA1
51	BAZ1B
52	ZNF207
53	STARD3NL
54	CD9
55	NCAPD2
56	NISCH
57	IDS
58	FYN
59	HIVEP2
60	LYPLA2
61	TSPAN9
62	BTBD7
63	ABHD5
64	UTP18
65	RNF216
66	PTBP1
67	PIK3C2A
68	CEP68
69	MAP4K3
70	BRCA1
71	ERCC1
72	EXTL3
73	ALOX5
74	CALCOCO1
75	EHD3
76	PSMC4
77	SLC25A39
78	NUB1
79	RNF14
80	TACC3
81	CAPN1
82	SLC30A9
83	CCDC88C
84	ZMYND11
85	BID
86	MATR3
87	XYLT2
88	NUDCD3
89	ATP2C1
90	RALBP1
91	AGPS
92	CD74
93	ZRANB1
94	RUNX3
95	MRE11
96	SPAST
97	RB1CC1
98	ERP44
99	ALAS1
100	BIRC3
101	AKAP11
102	STRAP
103	PLEKHO1
104	UBR2
105	EHD2
106	SEC63
107	KPNA6
108	VIM
109	BTN3A1
110	VEZT
111	POU2F2
112	SNX1
113	TBPL1
114	BCLAF1
115	SLC39A9
116	ANK1
117	RABEP1
118	NUP160
119	GRN
120	FAM13B
121	ARHGAP31
122	ABCF2
123	UBA6
124	PIAS1
125	SLC4A7
126	APBA2
127	MAP2K3
128	TMSB10
129	RNF19A
130	FAM136A
131	VCL
132	NSMAF
133	TIMP2
134	CUL3
135	MAT2B
136	TRIO
137	VCAN
138	STAU2
139	INPP4A
140	PSMA4
141	LSG1
142	MED17
143	AP2S1
144	JADE2
145	CTNNA1
146	PHKA2
147	CNTLN
148	HSPA5
149	WDR37
150	YTHDC2
151	POLR2B
152	FAM214A
153	ARAP2
154	TPR
155	XK
156	ANO2
157	MAP4
158	GOPC
159	USP28
160	RRM2B
161	ZNF800
162	SNX29
163	MRPS10
164	RSF1
165	VPS13D
166	CELF2
167	FAM120A
168	LTBP1
169	ARID1B
170	NEDD4L
171	MCUR1
172	LIMA1
173	HERPUD1
174	MPHOSPH9
175	SIKE1
176	RRP12
177	TTC17
178	FOXN3
179	AKR7A2
180	MCF2L2
181	THRAP3
182	ARID4B
183	KIF1B
184	ATP9A
185	FAM168A
186	NOP58
187	SZRD1
188	CUL1
189	TAB2
190	EIF2AK2
191	KMT2C
192	PUM2
193	ZFR
194	RC3H2
195	PRDM1
196	SEC61A1
197	PPP1R12A
198	ATP2B4
199	ZC3H11A
200	MXD1
201	CDK17
202	SLC2A3
203	CTDP1
204	WNK1
205	QSER1
206	MPC1
207	BCAT1
208	HDAC7
209	NCKAP1
210	SFSWAP
211	TNK2
212	MON2
213	CS
214	ELMO2
215	WAPL
216	VMP1
217	APPBP2
218	POLD1
219	U2AF2
220	EPN1
221	MED29
222	MTMR1
223	CASP8
224	TAF2
225	HIPK2
226	TNPO3
227	RFXANK
228	CTSA
229	SUGP2
230	BTBD1
231	AP3D1
232	UHRF1BP1
233	GNAI3
234	IPO5
235	OAT
236	WDR3
237	PKN2
238	ANKRD44
239	ADAT1
240	NDUFB4
241	SPEN
242	ZC3H15
243	MAP2K4
244	SLK
245	CDK13
246	MTHFD2
247	SLC9A7
248	FOXJ2
249	YBX1
250	PPP2R5A
251	ELAVL1
252	DIP2B
253	SMARCD1
254	SPI1
255	ZBTB11
256	MSANTD3
257	ATG2B
258	ARFGEF1
259	MYO9A
260	PFKP
261	IDI1
262	KLF6
263	EVI5
264	PKM
265	DNTTIP2
266	TP53BP1
267	RHOA
268	ROGDI
269	ROCK1
270	CBFB
271	MEF2A
272	OTUD5
273	TBC1D25
274	ACSL4
275	INPP5A
276	PRR11
277	TTC7A
278	KIF2A
279	PSME4
280	MAST4
281	NUCKS1
282	DNAJA2
283	RORA
284	MAPK6
285	GNB5
286	NUCB2
287	SPTB
288	SLC44A1
289	EXOC5
290	DGCR2
291	RNF126
292	MNT
293	ZXDC
294	JMJD6
295	WIPI1
296	GBA2
297	NDST1
298	PABPC1
299	TCOF1
300	ATP2B1
301	NCK2
302	MAP4K4
303	MGAT4A
304	RPL31
305	WDR1
306	RPS6KA2
307	ING3
308	VASH1
309	SEL1L
310	TCF3
311	TRIB2
312	DAZAP1
313	CPSF1
314	RDH11
315	ACTN1
316	ZFYVE26
317	TFRC
318	SREBF1
319	AFF4
320	UBE2D1
321	SMC1A
322	MARK2
323	NFATC3
324	STK10
325	FBXW11
326	DERL2
327	NDE1
328	MRVI1
329	AP1M1
330	XRCC1
331	KDM5A
332	IGF2BP2
333	FRY
334	PICALM
335	CLASP1
336	EED
337	TSG101
338	NCBP3
339	MGLL
340	LMAN1
341	ENO1
342	TXK
343	EIF4G3
344	ZNF638
345	ZNF37A
346	MARK3
347	SLC25A3
348	FNDC3B
349	FRYL
350	TMEM131
351	ACTB
352	RAB7A
353	BCAP29
354	ARHGAP15
355	KIFAP3
356	MCM6
357	RBM7
358	RBMS2
359	BAZ2A
360	PTPN23
361	MLH1
362	ANKRD13A
363	TPD52
364	PAG1
365	NT5C2
366	STXBP2
367	MAP2K7
368	DGKD
369	TM9SF3
370	PPP1R12B
371	DNAJC10
372	GTF3C1
373	SNRPA
374	LRCH4
375	CAPZB
376	GPR137B
377	UBE2A
378	UBE2K
379	PIK3C3
380	SYNJ2
381	PPP2R5C
382	GNB1
383	MLLT10
384	ITM2A
385	NRDC
386	VDAC3
387	PCM1
388	TNRC6C
389	CBFA2T2
390	ITCH
391	TP53INP2
392	XRCC5
393	TNS1
394	REXO1
395	SAR1A
396	SENP1
397	CIC
398	KIF22
399	DNM2
400	STX7
401	CRYBG3
402	RFX3
403	RIF1
404	RAB21
405	SMARCA2
406	SESN1
407	CNOT4
408	CPOX
409	CLDND1
410	HSP90AA1
411	DLGAP4
412	RSBN1
413	OSTM1
414	PCNP
415	ARG2
416	MEF2C
417	STK17B
418	CDC14B
419	STRADB
420	BZW1
421	C5orf22
422	CCNT2
423	NFE2L1
424	GSK3B
425	ITGB5
426	ERC1
427	XPO1
428	LYRM2
429	KAT6A
430	ULK2
431	TNPO1
432	PDS5B
433	CYLD
434	ZNF264
435	YTHDC1
436	CHMP2B
437	ZMPSTE24
438	STARD7
439	NOA1
440	REST
441	APLP2
442	WBP11
443	TXLNA
444	NCOA1
445	KIF3C
446	RAB10
447	CAD
448	CD59
449	BCORL1
450	ATRX
451	PREP
452	HACE1
453	SEH1L
454	WDFY1
455	SLC25A24
456	MAP3K4
457	CPNE3
458	RRN3
459	CTTN
460	CHERP
461	ATG16L1
462	B4GALT1
463	NFX1
464	EIF2AK1
465	SEPHS1
466	MRPL28
467	ZFAND6
468	TXLNG
469	HUWE1
470	MTMR2
471	PPP1R15A
472	SRRT
473	BAX
474	NLK
475	ATXN7L3
476	PGS1
477	SH3BP2
478	ADD1
479	SF3B2
480	GNAS
481	DNM1L
482	ERGIC2
483	CNOT3
484	PTPN4
485	DDX18
486	KHSRP
487	SMOX
488	FKBP1A
489	C20orf194
490	MAVS
491	XRN2
492	MAPKAPK5
493	ESF1
494	ANAPC5
495	KDM2B
496	GCN1
497	RPLP0
498	PXN
499	PEBP1
500	FUS
501	FXYD5
502	GRAMD1A
503	CDIP1
504	GANAB
505	RBM41
506	MLF2
507	DDX24
508	ZBTB25
509	RCOR1
510	LTBP4
511	BLVRB
512	SLC9A1
513	PAPOLA
514	CCNK
515	NUDC
516	SPG21
517	GOLGA3
518	PABPC4
519	USP48
520	EFNB1
521	GLG1
522	TNRC6A
523	PITPNM2
524	EXOC1
525	OSBPL8
526	DLD
527	WDR7
528	TXNL1
529	CMTM6
530	SEL1L3
531	CDV3
532	ALKBH5
533	SPAG7
534	PPP2R3C
535	SCFD1
536	HECTD1
537	SUPT16H
538	TRPM7
539	SNAP23
540	EZR
541	MYL6
542	AGO1
543	CLSPN
544	MFSD11
545	DPYSL2
546	NUP50
547	ECHDC1
548	CBX5
549	SUCO
550	MAP3K1
551	DHPS
552	ARCN1
553	SH2D3C
554	NANS
555	IKZF5
556	BLNK
557	WAC
558	CREM
559	HIVEP1
560	BRPF3
561	HSP90AB1
562	CDC5L
563	ITPR3
564	DSP
565	SIRT1
566	ABL1
567	SH3GLB1
568	ABLIM1
569	RAB18
570	MYO9B
571	KCNK6
572	PSMD8
573	SETD1A
574	HNRNPM
575	TIMM13
576	CDC34
577	POLR2E
578	GADD45B
579	MKNK2
580	RANBP1
581	CRKL
582	SMARCB1
583	BCL2L13
584	CABIN1
585	SF3A1
586	SNRPD3
587	MAPK1
588	PPM1F
589	SLC25A1
590	GRK3
591	LGALS1
592	SRRD
593	TRIOBP
594	TFIP11
595	EIF3L
596	SNU13
597	DDX17
598	TCF20
599	TOMM22
600	POLDIP3
601	SBF1
602	SUN2
603	PACSIN2
604	AP1B1
605	HMGXB4
606	TOM1
607	HMOX1
608	THOC5
609	PDGFB
610	ASCC2
611	MTMR3
612	MIEF1
613	MYH9
614	TXN2
615	EIF3D
616	TNRC6B
617	KIAA0930
618	RBX1
619	EP300
620	L3MBTL2
621	RANGAP1
622	ZC3H7B
623	CERK
624	ZBED4
625	KHNYN
626	FKBP3
627	RBM23
628	NIN
629	PSMC6
630	DDHD1
631	CNIH1
632	ATP6V1D
633	VTI1B
634	DAAM1
635	SPTLC2
636	SNW1
637	PPM1A
638	CEP128
639	ERH
640	HIF1A
641	SUSD6
642	EIF5
643	DICER1
644	ZFYVE21
645	MTHFD1
646	PCNX1
647	VRK1
648	RPS6KA5
649	YY1
650	ACIN1
651	TRIP11
652	APEX1
653	PABPN1
654	ARHGAP5
655	SRP54
656	CHD8
657	SEC23A
658	GMPR2
659	PNN
660	PCIF1
661	PYGB
662	ZMYND8
663	MYBL2
664	NDRG3
665	STK4
666	ADNP
667	RAE1
668	TPD52L2
669	NELFCD
670	CTSZ
671	PRPF6
672	DIDO1
673	GID8
674	CDC25B
675	RASSF2
676	CSNK2A1
677	PLCB4
678	TM9SF4
679	CRNKL1
680	KIF3B
681	MAPRE1
682	RPRD1B
683	CST3
684	ZNF516
685	ADNP2
686	USP14
687	VAPA
688	SMCHD1
689	CEP192
690	RNMT
691	RNF125
692	ANKRD12
693	POLI
694	MIB1
695	RIOK3
696	PGRMC1
697	NKAP
698	ALG13
699	WDR13
700	XIAP
701	STAG2
702	ABCD1
703	PLP2
704	ELF4
705	RBBP7
706	FMR1
707	PGK1
708	MAGT1
709	SMS
710	EEA1
711	CDK16
712	USP11
713	HTATSF1
714	TIMP1
715	ARMCX3
716	BEX4
717	FNDC3A
718	STK24
719	DNAJC3
720	ARHGEF7
721	KPNA3
722	DGKH
723	KATNAL1
724	INTS6
725	TSC22D1
726	MGRN1
727	MAPK3
728	NFAT5
729	LONP2
730	N4BP1
731	ARL2BP
732	SLC7A6
733	WDR59
734	MON1B
735	CMC2
736	AXIN1
737	HSDL1
738	COTL1
739	USP10
740	TSC2
741	NME4
742	CLCN7
743	SLC7A5
744	UBE2I
745	EEF2K
746	CAPN15
747	PIEZO1
748	GSPT1
749	CLUAP1
750	GGA2
751	USP31
752	HMOX2
753	BFAR
754	RBL2
755	PYCARD
756	MAZ
757	STX4
758	CDIPT
759	CCP110
760	RNF40
761	AAGAB
762	CSK
763	HERC1
764	RAB11A
765	HOMER2
766	EHD4
767	ZNF106
768	GABPB1
769	BLOC1S6
770	TRIM35
771	ZFAND1
772	NBN
773	IMPAD1
774	UBE2W
775	RAB2A
776	NDRG1
777	TRPS1
778	UBR5
779	EEF1D
780	LEPROTL1
781	MAN2B1
782	NUCB1
783	HNRNPL
784	NFKBIB
785	CLPTM1
786	DOT1L
787	PLEKHJ1
788	SF3A2
789	LYL1
790	STX10
791	TBC1D17
792	PTOV1
793	C19orf53
794	PPP6R1
795	AKAP8
796	ANKRD27
797	FBL
798	GPI
799	AKT2
800	PIAS4
801	SLC1A5
802	PRKD2
803	HNRNPUL1
804	FZR1
805	BBC3
806	RPS19
807	TYK2
808	KDELR1
809	GRWD1
810	ZNF175
811	PPP2R1A
812	TNPO2
813	PRPF31
814	ELL
815	FKBP8
816	SUGP1
817	SCN1B
818	ERF
819	GSK3A
820	SMG9
821	AVL9
822	CDK6
823	PMPCB
824	DNAJC2
825	HBP1
826	SP4
827	CBLL1
828	MTPN
829	ZC3HAV1
830	OGDH
831	CAV2
832	LMBR1
833	DNAJB6
834	TAX1BP1
835	GRB10
836	CASP2
837	BUD31
838	ZKSCAN1
839	EIF3B
840	TAF6
841	WASL
842	RBM28
843	USP42
844	SERPINE1
845	C1GALT1
846	GLCCI1
847	AHR
848	CHCHD3
849	BLVRA
850	BCL7B
851	CLIP2
852	EIF4H
853	LIMK1
854	SPIN1
855	TMEM245
856	MEGF9
857	TRIM14
858	TGFBR1
859	TBC1D13
860	RIC1
861	KDM4C
862	TESK1
863	EDF1
864	RAPGEF1
865	SETX
866	ZFAND5
867	RASSF4
868	SEC23IP
869	PLEKHA1
870	MICU1
871	PPP3CB
872	CCSER2
873	LIPA
874	LZTS2
875	TNKS2
876	GBF1
877	ARHGAP21
878	CUEDC2
879	ACBD5
880	LARP4B
881	GTPBP4
882	BCCIP
883	SH3PXD2A
884	GLRX3
885	XPNPEP1
886	SHOC2
887	TFAM
888	CCDC6
889	CUL2
890	CCNY
891	ZMIZ1
892	PPIF
893	TSPAN14
894	NUFIP2
895	FBXL20
896	CASC3
897	TRIM37
898	DHX40
899	KPNB1
900	RPS6KB1
901	CBX1
902	CAMTA2
903	MED13
904	PFN1
905	RNF167
906	RAI1
907	C1QBP
908	SLC6A4
909	CPD
910	GOSR1
911	CCDC47
912	FTSJ3
913	AKAP10
914	SMARCD2
915	SYNGR2
916	UTP6
917	DDX5
918	CYTH1
919	PSMD11
920	RAB5C
921	MLX
922	EZH1
923	PPP1R9B
924	VAT1
925	LRRC59
926	HDAC5
927	LUC7L3
928	DUSP3
929	EFTUD2
930	PRKAR1A
931	YWHAE
932	MMD
933	WSB1
934	SLC9A3R1
935	TMEM104
936	SUPT6H
937	PHF12
938	SLAIN2
939	OCIAD1
940	DCUN1D4
941	NFKB1
942	UBE2D3
943	ELF2
944	TBC1D9
945	GAB1
946	GRPEL1
947	DHX15
948	FBXW7
949	STIM2
950	RAPGEF2
951	KLF3
952	KLHL5
953	HTATIP2
954	CTSC
955	FNBP4
956	HSPA8
957	LPXN
958	ATG2A
959	EHD1
960	OSBP
961	KMT5B
962	PPP6R3
963	CPT1A
964	PANX1
965	EIF4G2
966	BIRC2
967	UBE4A
968	DDX6
969	CBL
970	HIPK3
971	FBXO3
972	PDHX
973	AMBRA1
974	CD81
975	SOX6
976	C11orf58
977	RPS13
978	NUP98
979	GTF2H1
980	PRDM4
981	SELPLG
982	CORO1C
983	KCTD10
984	MLEC
985	CAMKK2
986	PTGES3
987	RSRC2
988	METAP2
989	LTA4H
990	ELK3
991	ARPC3
992	VPS29
993	CDKN1B
994	NAA25
995	OAS3
996	OAS2
997	SLC38A1
998	C12orf49
999	VDR
1000	COPZ1
1001	CAND1
1002	RAB5B
1003	MDM1
1004	NUP107
1005	CNOT2
1006	CPSF6
1007	MRPL51
1008	GAPDH
1009	NOP2
1010	CHD4
1011	USP5
1012	TPI1
1013	GNPTAB
1014	ATN1
1015	PTPN6
1016	SUDS3
1017	GOLT1B
1018	LDHB
1019	CMAS
1020	RAB35
1021	RIC8B
1022	SRSF9
1023	FGFR1OP2
1024	BTN3A3
1025	DSE
1026	RWDD1
1027	NEDD9
1028	CEP85L
1029	ASF1A
1030	RNGTT
1031	SERINC1
1032	HINT3
1033	NCOA7
1034	SASH1
1035	MTRF1L
1036	STK38
1037	SRSF3
1038	SOD2
1039	MCM3
1040	RNF8
1041	BACH2
1042	ZNF451
1043	FBXL4
1044	E2F3
1045	PTP4A1
1046	ASCC3
1047	MED23
1048	VNN1
1049	SMAP1
1050	C6orf62
1051	HBS1L
1052	ZBTB24
1053	HECA
1054	PHACTR2
1055	PHF1
1056	QKI
1057	TFEB
1058	PPP2R5D
1059	SRF
1060	DUSP22
1061	TMEM30A
1062	SENP6
1063	BTN2A1
1064	HMGCS1
1065	NNT
1066	HSPA9
1067	FAF2
1068	CLINT1
1069	CNOT6
1070	MSH3
1071	CCNG1
1072	POLR3G
1073	DROSHA
1074	LMNB1
1075	ARRDC3
1076	GOLPH3
1077	SUB1
1078	LNPEP
1079	PDE4D
1080	BRIX1
1081	RAD50
1082	SKP1
1083	NUP155
1084	PPP2CA
1085	NR3C1
1086	TRIM23
1087	SEC24A
1088	TCERG1
1089	SMAD5
1090	CSNK1A1
1091	ERGIC1
1092	ATP6V0E1
1093	CPEB4
1094	ZNF346
1095	SMC4
1096	TIMMDC1
1097	CRBN
1098	KPNA1
1099	UBE3A
1100	CEP70
1101	TFDP2
1102	XRN1
1103	KAT2B
1104	PDCD10
1105	PRKAR2A
1106	ACAP2
1107	GNAI2
1108	TUSC2
1109	FXR1
1110	BBX
1111	IFT57
1112	GBE1
1113	MORC1
1114	FRMD4B
1115	ATP6V1A
1116	KLHL18
1117	WDR48
1118	COMMD2
1119	ABCC5
1120	ABHD14B
1121	EIF1B
1122	KLHL24
1123	DNAH1
1124	NKTR
1125	FOXP1
1126	EIF4G1
1127	SPCS1
1128	INO80D
1129	MOB1A
1130	TTL
1131	PIKFYVE
1132	NCL
1133	ACTR3
1134	GPD2
1135	ACVR1
1136	GTF3C2
1137	NRBP1
1138	PSMD14
1139	SNX17
1140	SPTBN1
1141	RTN4
1142	DOK1
1143	CCDC88A
1144	MRPL19
1145	GLS
1146	PAPOLG
1147	USP34
1148	CCT4
1149	COQ10B
1150	SF3B1
1151	ZNF142
1152	UXS1
1153	HDLBP
1154	STK25
1155	ID2
1156	HPCAL1
1157	ODC1
1158	BIRC6
1159	PLEKHB2
1160	GORASP2
1161	STRN
1162	DCAF17
1163	SRSF7
1164	SOS1
1165	ORC2
1166	COX7A2L
1167	ATF2
1168	AAK1
1169	TRAK2
1170	TIA1
1171	ARID3A
1172	SUMO1
1173	NFE2L2
1174	MSH6
1175	PLEKHA3
1176	FARSB
1177	ALMS1
1178	RALGPS2
1179	CEP104
1180	FAM20B
1181	TMEM59
1182	MRPL37
1183	PARK7
1184	AMPD2
1185	EDEM3
1186	HDAC1
1187	CAPZA1
1188	RNF19B
1189	ASH1L
1190	SFPQ
1191	GON4L
1192	ARHGEF2
1193	MEF2D
1194	C1orf21
1195	LEPR
1196	IVNS1ABP
1197	SMG7
1198	PRDM2
1199	SRSF11
1200	PLEKHM2
1201	MRPS15
1202	NID1
1203	MTR
1204	RLF
1205	AKT3
1206	ETV3
1207	CD48
1208	SDHB
1209	RPF1
1210	KDM5B
1211	KLHL12
1212	SSX2IP
1213	ZNHIT6
1214	RBBP5
1215	GBP3
1216	ECE1
1217	CD46
1218	APH1A
1219	SLC2A1
1220	EBNA1BP2
1221	MPL
1222	AKR1A1
1223	TMED5
1224	DR1
1225	PRRC2C
1226	TNFSF4
1227	PRDX6
1228	RSRP1
1229	RCOR3
1230	STMN1
1231	MTFR1L
1232	ARID1A
1233	CENPF
1234	RPA2
1235	PPP1R8
1236	OSBPL9
1237	ESYT2
1238	STK11
1239	KMT2A
1240	CREB1
1241	KLF7
1242	CASP8AP2
1243	ANKRD13C
1244	PHF3
1245	FBXO30
1246	TNFAIP3
1247	RAB32
1248	FBXL5
1249	MED28
1250	ZNF430
1251	MYL12B
1252	FOXO3
1253	RPN2
1254	TGIF2
1255	CCNI
1256	RAB3GAP2
1257	CCND2
1258	ELL2
1259	CYP20A1
1260	GTF3C3
1261	UBE2B
1262	KLF9
1263	TJP2
1264	ITGB1BP1
1265	SENP5
1266	PTBP3
1267	RAD23B
1268	FKBP15
1269	SET
1270	PTPA
1271	RAB14
1272	CNTRL
1273	FBXW2
1274	PHF19
1275	NEK6
1276	PPP6C
1277	RBM18
1278	MAPKAP1
1279	DENND1A
1280	YLPM1
1281	NEK9
1282	AREL1
1283	MLH3
1284	TTLL5
1285	EIF2B2
1286	ZNF410
1287	YIPF4
1288	IDE
1289	IFIT3
1290	SMNDC1
1291	WDR11
1292	GNA13
1293	KANSL1
1294	DUSP1
1295	PANK3
1296	NUP43
1297	PCMT1
1298	MRPS14
1299	TCP1
1300	SNX19
1301	EPC1
1302	PROSER1
1303	WBP4
1304	ELF1
1305	HSPH1
1306	ETF1
1307	FAM53C
1308	KDM3B
1309	SERP1
1310	UTP20
1311	TMPO
1312	ARL1
1313	APAF1
1314	CLU
1315	ZNF706
1316	TRIM25
1317	FAM117A
1318	TRMT1L
1319	NAA50
1320	CRY2
1321	CAT
1322	ZMYM2
1323	TBC1D15
1324	TNFSF10
1325	ZNF639
1326	PDS5A
1327	GTDC1
1328	POLK
1329	GTF3A
1330	FYTTD1
1331	KIAA1191
1332	COPA
1333	RBBP6
1334	ANXA11
1335	RPL5
1336	ZNF644
1337	HERPUD2
1338	CBX3
1339	HNRNPA2B1
1340	FAM126A
1341	CLTA
1342	DCAF10
1343	CALD1
1344	SRGN
1345	VPS26A
1346	RBM19
1347	CIT
1348	MED13L
1349	RNF11
1350	ITPR2
1351	WWP1
1352	ACOT9
1353	DDX39A
1354	ZC3H13
1355	CENPK
1356	SPATS2
1357	CDK2
1358	LRP1
1359	TUBA1B
1360	ATPAF1
1361	AMD1
1362	USP45
1363	MORF4L2
1364	FAM199X
1365	METTL8
1366	BAZ2B
1367	LPGAT1
1368	RAP2C
1369	AGO2
1370	TTPAL
1371	PREX1
1372	SDC4
1373	NCOA3
1374	VAPB
1375	CHD6
1376	PLCG1
1377	SRSF6
1378	ZNFX1
1379	CSE1L
1380	RAB22A
1381	STAU1
1382	STX16
1383	DDX27
1384	BCAS4
1385	STAMBP
1386	NAGK
1387	USP22
1388	USP9X
1389	F13A1
1390	MRS2
1391	WRNIP1
1392	RRP36
1393	SNRPC
1394	KLHDC3
1395	CDKN1A
1396	SOX4
1397	RREB1
1398	SSR1
1399	RIOK1
1400	ATXN1
1401	NUP153
1402	DEK
1403	AHNAK
1404	SH3TC1
1405	CNOT1
1406	MT2A
1407	RAP2A
1408	IRF1
1409	FAM193A
1410	GGA3
1411	PPP1R12C
1412	PSD4
1413	THOC2
1414	MED1
1415	ATG4C
1416	TRIP10
1417	SNRPD2
1418	RTN2
1419	GPCPD1
1420	PANK2
1421	RBCK1
1422	TMX4
1423	SNRPB
1424	DSTN
1425	TBC1D20
1426	HNRNPR
1427	MAX
1428	RALY
1429	EIF2S2
1430	ERGIC3
1431	CEP250
1432	PLAGL2
1433	KDM5C
1434	PSMB2
1435	AGO3
1436	UROD
1437	KLC1
1438	TUBGCP3
1439	CAPNS1
1440	COX6B1
1441	THRA
1442	IRF3
1443	PRMT1
1444	SCAF1
1445	PRR12
1446	SBDS
1447	STAT5A
1448	NSRP1
1449	DNAJC8
1450	AHDC1
1451	ZNF384
1452	ATG14
1453	PLEKHG3
1454	FAM78A
1455	NUP214
1456	MAP2K2
1457	HNRNPH2
1458	CANX
1459	FGD3
1460	HIVEP3
1461	HELB
1462	RAP1B
1463	RAB3IP
1464	DYRK2
1465	PIN1
1466	UBR4
1467	HP1BP3
1468	SIN3B
1469	EPS15L1
1470	KLF2
1471	F2RL3
1472	MACF1
1473	SMARCA4
1474	TICAM1
1475	PNKD
1476	RNF6
1477	AKAP9
1478	HIP1
1479	ZFP36
1480	PAICS
1481	YWHAH
1482	ATF4
1483	SPECC1
1484	ATP6V1F
1485	LSM8
1486	PRKRIP1
1487	MKLN1
1488	CALU
1489	KLHDC10
1490	NDUFA5
1491	EIF2AK4
1492	IVD
1493	ARPP19
1494	VPS13C
1495	ANAPC13
1496	MBD4
1497	COPB1
1498	PSMA1
1499	SPCS3
1500	FXR2
1501	KIF1C
1502	PHF20L1
1503	CCNT1
1504	ILF3
1505	SLC44A2
1506	NGDN
1507	BCL2L2
1508	SNX6
1509	EGLN3
1510	DAD1
1511	TEP1
1512	REEP5
1513	SEC14L1
1514	RHBDF2
1515	PHF10
1516	SAT1
1517	MOSPD2
1518	PRKCSH
1519	XPO7
1520	DDA1
1521	PGLS
1522	TULP4
1523	SNX9
1524	MLLT1
1525	AFDN
1526	ACTN4
1527	ARPC1B
1528	ZSWIM6
1529	MAP1S
1530	SSBP4
1531	PGPEP1
1532	LSM4
1533	CAMSAP1
1534	TAF4
1535	ADRM1
1536	EXOSC2
1537	POMT1
1538	UCK1
1539	PRRC2B
1540	TRIM28
1541	EIF2S3
1542	ZC3H4
1543	LRRC47
1544	CLIP1
1545	ZNF317
1546	DNMT1
1547	C12orf65
1548	NOL11
1549	UBE4B
1550	SLC35D2
1551	UBA1
1552	SYNE1
1553	LATS1
1554	ARHGEF9
1555	CHMP1A
1556	SH3BGRL
1557	CAP1
1558	RAB11FIP4
1559	RLIM
1560	ABCB7
1561	MRPS25
1562	SH3BP5
1563	RFTN1
1564	RBSN
1565	SLC6A6
1566	MGAT1
1567	PSME3
1568	ACLY
1569	NDUFA2
1570	DIAPH1
1571	NDFIP1
1572	UBE2D2
1573	EXOC4
1574	ACAP3
1575	PPFIA1
1576	TRAF7
1577	MAP1B
1578	TOP2A
1579	STARD3
1580	PDHA1
1581	MCCC2
1582	CHSY1
1583	THAP1
1584	ACTR10
1585	LGALS3
1586	RFX1
1587	DCAF15
1588	LRRC41
1589	DHX30
1590	NUP210
1591	EMILIN2
1592	TRIM5
1593	RRP8
1594	EFR3A
1595	PTCD3
1596	IMMT
1597	ILKAP
1598	RAN
1599	PRKAA1
1600	UBE2G1
1601	PNISR
1602	SEC61G
1603	GRSF1
1604	ANKRD17
1605	WBP2
1606	UNK
1607	ZRANB2
1608	EIF5A
1609	KDM6B
1610	DLG4
1611	VPS13B
1612	FLOT2
1613	TERF2
1614	VPS4A
1615	PCNA
1616	ARHGEF11
1617	DCAF8
1618	NASP
1619	RBM38
1620	OSER1
1621	SERINC3
1622	ZMYM5
1623	XPO4
1624	POMP
1625	WASF3
1626	MPRIP
1627	PIK3C2B
1628	DSTYK
1629	TPT1
1630	GPALPP1
1631	FAM104A
1632	SRRM1
1633	BTBD2
1634	SLF1
1635	RTN3
1636	GIMAP4
1637	MKRN1
1638	ATP13A3
1639	KRAS
1640	IPO8
1641	MICAL2
1642	RRAS2
1643	DPF2
1644	TTC9
1645	EIF2S1
1646	CTIF
1647	MBD2
1648	CCNB1
1649	IRAK2
1650	BHLHE40
1651	ARL8B
1652	EDEM1
1653	PRPF38B
1654	VAV3
1655	NOTCH2
1656	CEPT1
1657	NAPG
1658	ARF3
1659	SLC38A2
1660	KIDINS220
1661	GRHL1
1662	ROCK2
1663	LPIN1
1664	IL6ST
1665	NAV1
1666	CDC73
1667	KLRD1
1668	PUM1
1669	PHC2
1670	AGO4
1671	BTF3L4
1672	RNF138
1673	ELP2
1674	TPGS2
1675	DHX34
1676	TMEM165
1677	TPP2
1678	ETS1
1679	APC
1680	NREP
1681	OSTF1
1682	UBQLN1
1683	NAA35
1684	C9orf40
1685	AGTPBP1
1686	ISCA1
1687	CCNJL
1688	TAOK3
1689	FBXO21
1690	DMTF1
1691	CD36
1692	PNPLA8
1693	TES
1694	MDFIC
1695	CEP162
1696	SYNCRIP
1697	AKIRIN2
1698	MAP3K7
1699	LMO2
1700	PHF21A
1701	CAPRIN1
1702	CD63
1703	AGAP2
1704	BLOC1S1
1705	HNRNPA1
1706	OS9
1707	LTV1
1708	CD164
1709	REPS1
1710	USP15
1711	GNS
1712	MDM2
1713	KLHL36
1714	KIAA0513
1715	DYNC1LI2
1716	EGLN1
1717	COG2
1718	GLUL
1719	STX6
1720	DHX9
1721	LAMC1
1722	RC3H1
1723	SP110
1724	USP37
1725	DNAJB2
1726	TMBIM1
1727	EIF4E2
1728	CAB39
1729	COX5B
1730	REV1
1731	TMEM127
1732	MRPS9
1733	ANKRD36
1734	EPC2
1735	ISCU
1736	PLXNC1
1737	APPL2
1738	FLNB
1739	VPS36
1740	RNASEH2B
1741	CKAP2
1742	LRCH1
1743	MED4
1744	ITM2B
1745	SETDB2
1746	SCRN1
1747	TNS3
1748	CHST12
1749	IGF2BP3
1750	RAC1
1751	KDELR2
1752	BZW2
1753	TTYH3
1754	IREB2
1755	TM6SF1
1756	CALCOCO2
1757	NMT1
1758	SRSF1
1759	VEZF1
1760	TEX2
1761	DCAF7
1762	LIMD2
1763	KAT7
1764	ACTL6A
1765	TRA2B
1766	TANK
1767	SKIL
1768	VPS45
1769	WDR33
1770	IMP4
1771	STAM
1772	ABI1
1773	YME1L1
1774	NIPSNAP3A
1775	LRRC8A
1776	CDK9
1777	TXN
1778	ODF2
1779	TLR4
1780	PRPF4
1781	ATP6V1G1
1782	DPM2
1783	PSMB7
1784	GOLGA1
1785	NCBP1
1786	ANP32B
1787	ARPC5L
1788	MYC
1789	PLAA
1790	RNF38
1791	TLN1
1792	GRHPR
1793	PIM1
1794	YIPF3
1795	TMEM63B
1796	TJAP1
1797	IRF4
1798	SLC22A23
1799	HMGA1
1800	RNF144B
1801	TAF8
1802	CPEB2
1803	FHDC1
1804	ARRB1
1805	NUMA1
1806	RAB30
1807	CREBZF
1808	MRPL15
1809	TGS1
1810	SDCBP
1811	BUD13
1812	RDX
1813	PPP2R1B
1814	CASP1
1815	CTDSPL2
1816	THBS1
1817	RTF1
1818	RPLP1
1819	ADAM10
1820	ZNF280D
1821	FNBP1L
1822	GTF2B
1823	RABGGTB
1824	IFI44L
1825	HADHB
1826	RAB1A
1827	ACTR2
1828	PREB
1829	PREPL
1830	FBXO11
1831	ACTR1A
1832	MYOF
1833	KIF20B
1834	ENTPD1
1835	DNAJC13
1836	ANXA7
1837	RPS24
1838	DNA2
1839	ATIC
1840	SMARCAL1
1841	CARF
1842	PPIG
1843	IDH1
1844	FAM117B
1845	ABI2
1846	PARP9
1847	SECISBP2L
1848	TMOD3
1849	SPPL2A
1850	FAM13A
1851	HNRNPD
1852	SEC31A
1853	RAP1GDS1
1854	MMRN1
1855	PDE5A
1856	NUP54
1857	BMP2K
1858	G3BP2
1859	CCNG2
1860	CNOT6L
1861	USO1
1862	CASP6
1863	SEC24B
1864	PPP3CA
1865	MAPK8IP3
1866	RGS3
1867	ETV6
1868	FGD4
1869	AEBP2
1870	ETNK1
1871	SCAF11
1872	LLPH
1873	DUSP6
1874	SLC15A4
1875	GIT2
1876	NUP58
1877	MTMR6
1878	SMARCC2
1879	ESYT1
1880	TMBIM6
1881	ANKRD52
1882	ZNF740
1883	ESD
1884	RB1
1885	SBNO1
1886	SETD1B
1887	VPS37B
1888	RHOF
1889	SLAIN1
1890	RBM26
1891	MBNL2
1892	ABHD13
1893	CUL4A
1894	TMX1
1895	NAA30
1896	STON2
1897	SLC12A6
1898	MFAP1
1899	SERF2
1900	BNIP2
1901	SRP14
1902	TLE3
1903	ANP32A
1904	UBE2Q2
1905	ETFA
1906	BCL2A1
1907	NCOA2
1908	TPM1
1909	IGF1R
1910	ARRDC4
1911	USP3
1912	PCSK6
1913	SCAMP2
1914	POLG
1915	FANCI
1916	ABHD2
1917	ZNF710
1918	UNC45A
1919	IQGAP1
1920	CRTC3
1921	GLYR1
1922	FTO
1923	ZFHX3
1924	CMTM3
1925	MBTPS1
1926	PDPK1
1927	DEF8
1928	NCOR1
1929	COPS3
1930	GID4
1931	NOB1
1932	PCTP
1933	TOB1
1934	VPS53
1935	NPEPPS
1936	SSH2
1937	CLTC
1938	SS18
1939	RPRD1A
1940	GALNT1
1941	ESCO1
1942	OSBPL1A
1943	PELP1
1944	MINK1
1945	TP53
1946	ARHGDIA
1947	SLC16A3
1948	EIF4A3
1949	CSNK1D
1950	NARF
1951	FOXK2
1952	WDR45B
1953	CBX4
1954	SMAD4
1955	ZCCHC2
1956	BRD4
1957	NFIC
1958	PFKL
1959	FEM1A
1960	SH3GL1
1961	DPP9
1962	IFNAR1
1963	SCYL1
1964	APP
1965	EMP3
1966	MYO1F
1967	ZNF787
1968	CARM1
1969	RERE
1970	EFHD2
1971	SH3BGRL3
1972	WDTC1
1973	HSPG2
1974	SERBP1
1975	BCL10
1976	PRKACB
1977	MOB3C
1978	LMO4
1979	MTF2
1980	ALDH9A1
1981	POGK
1982	POU2F1
1983	MRPL24
1984	ISG20L2
1985	HDGF
1986	ABL2
1987	XPR1
1988	PRUNE1
1989	SF3B4
1990	ZNF687
1991	SETDB1
1992	MCL1
1993	RFX5
1994	PI4KB
1995	PIP5K1A
1996	ANP32E
1997	CERS2
1998	ARNT
1999	POGZ
[truncated: 1,536 more rows]
