# Supplementary material for: The increased cfRNA of TNFSF4 in peripheral blood at late gestation and preterm labor: its implication as a noninvasive biomarker for premature delivery
Source: Front Immunol. 2023 May 18;14:1154025. doi: 10.3389/fimmu.2023.1154025 (PMC10232964; doi:10.3389/fimmu.2023.1154025)
Supplement: Supplementary Table 7 — The differential expressed genes of subtypes of myeloid cells in peripheral blood from pregnant women. [file Table_7.csv]

	p_val	avg_log2FC	pct.1	pct.2	p_val_adj	cluster	gene
S100A9	2.96968797264962e-303	1.09559722970577	0.991	0.87	4.37375644611836e-299	0	S100A9
LYZ	1.4402091540009e-284	0.762305385185614	1	0.945	2.12114004201253e-280	0	LYZ
TPT1	3.14688300673108e-232	0.4920184900425	0.999	0.993	4.63472929231354e-228	0	TPT1
CD14	6.0187383070775e-167	0.559792050301775	0.883	0.602	8.86439777866374e-163	0	CD14
LGALS2	9.58665989145182e-151	0.4770551822861	0.565	0.251	1.41192326881302e-146	0	LGALS2
RPL13	7.73968184765062e-133	0.333463976128337	1	0.995	1.13990034252198e-128	0	RPL13
METTL9	5.02242607287389e-129	0.370883443959304	0.584	0.29	7.39702912012866e-125	0	METTL9
GRN	1.28175839358349e-125	0.412012326736175	0.894	0.709	1.88777376206977e-121	0	GRN
MGST1	1.01086992192346e-121	0.321129510711674	0.428	0.174	1.48880922100888e-117	0	MGST1
FCN1	1.90648382243047e-118	0.394996212329374	0.992	0.882	2.8078693736756e-114	0	FCN1
BLVRB	1.07107348334757e-115	0.355950738561642	0.663	0.376	1.5774770262743e-111	0	BLVRB
EEF1A1	4.32228897225485e-115	0.289833901064706	1	0.997	6.36586719833694e-111	0	EEF1A1
FCGR1A	5.49995819627908e-113	0.296849437144256	0.449	0.193	8.10033843147983e-109	0	FCGR1A
KCTD12	8.0131651249908e-109	0.306700229931505	0.49	0.232	1.18017895960864e-104	0	KCTD12
CAPG	5.21291674315844e-107	0.338835217868671	0.644	0.361	7.67758377932374e-103	0	CAPG
APLP2	3.0133744763205e-105	0.363157376376694	0.764	0.502	4.43809792872484e-101	0	APLP2
MYADM	4.16155140641298e-103	0.324454827739211	0.491	0.242	6.12913291136504e-99	0	MYADM
CLEC4E	5.88713493782016e-103	0.283480957707788	0.458	0.204	8.67057233642153e-99	0	CLEC4E
CTSB	7.75520903768618e-103	0.3355489289992	0.65	0.379	1.14218718707042e-98	0	CTSB
PLP2	1.17758809607493e-101	0.313358390518628	0.614	0.34	1.73435174789915e-97	0	PLP2
VCAN	1.73100067674724e-101	0.405131386484223	0.894	0.683	2.54941779671333e-97	0	VCAN
CD36	8.7342164063626e-100	0.353898941394138	0.721	0.436	1.28637539232908e-95	0	CD36
LTA4H	1.06750208327291e-99	0.342484857363396	0.682	0.403	1.57221706824434e-95	0	LTA4H
NAIP	7.14320057677426e-99	0.267215597280939	0.486	0.231	1.05205058094731e-94	0	NAIP
PLD3	1.21902646170622e-98	0.271989807466151	0.343	0.135	1.79538217280091e-94	0	PLD3
RNASE2	5.40933491826786e-98	0.25333137103849	0.258	0.079	7.96686846762491e-94	0	RNASE2
CD44	1.05987405548398e-97	0.342104131221855	0.694	0.428	1.5609825089168e-93	0	CD44
TGFBI	2.49332940150417e-93	0.278097785230954	0.474	0.237	3.67217554253534e-89	0	TGFBI
RNASE6	3.16421164010378e-90	0.270368011685384	0.421	0.195	4.66025090354485e-86	0	RNASE6
TYMP	4.53239706503295e-90	0.348924257339339	0.918	0.799	6.67531439738052e-86	0	TYMP
ASGR1	3.38025924783716e-89	0.252572959443527	0.44	0.211	4.97844582021457e-85	0	ASGR1
IFI6	6.28937626658757e-89	0.387448312648768	0.492	0.266	9.26299336543018e-85	0	IFI6
EIF4A1	1.09511405239175e-87	0.262305909176527	0.503	0.264	1.61288397636257e-83	0	EIF4A1
EIF3E	2.77555792000076e-87	0.312611805610131	0.702	0.45	4.08784170457712e-83	0	EIF3E
HEXB	7.46487628782443e-87	0.256347039028025	0.414	0.197	1.09942697967078e-82	0	HEXB
TMEM176B	2.46794550398584e-85	0.326838070446418	0.437	0.213	3.63479013827034e-81	0	TMEM176B
ATP6V1F	8.8635545789244e-85	0.292244368892201	0.637	0.398	1.30542431838399e-80	0	ATP6V1F
EVI2A	2.25514094256204e-84	0.272370674124066	0.397	0.19	3.32137158020538e-80	0	EVI2A
STAT1	3.99702859173365e-83	0.284083947163131	0.492	0.263	5.88682370990532e-79	0	STAT1
SCPEP1	1.02527120948713e-82	0.262855231633739	0.457	0.235	1.51001943733265e-78	0	SCPEP1
MS4A6A	1.55672269402035e-82	0.324486580635313	0.834	0.598	2.29274118375316e-78	0	MS4A6A
CRTAP	2.7026942222301e-82	0.26471864895446	0.55	0.307	3.9805280505005e-78	0	CRTAP
LAP3	7.95906395945218e-82	0.291816599282234	0.462	0.244	1.17221093994812e-77	0	LAP3
SLC7A7	1.71925288351643e-81	0.276504595769272	0.584	0.341	2.53211564684299e-77	0	SLC7A7
RPS9	3.90743321942483e-81	0.257458298106819	0.995	0.985	5.75486764556889e-77	0	RPS9
EGR1	4.94857006024568e-81	0.349425185619295	0.481	0.259	7.28825398472984e-77	0	EGR1
EIF3G	2.02895640893773e-79	0.266805427840168	0.63	0.384	2.98824699908349e-75	0	EIF3G
NUP214	6.16708372621312e-78	0.252971125432867	0.569	0.326	9.08288091196668e-74	0	NUP214
CECR1	9.45186694680707e-78	0.255125298799232	0.496	0.272	1.39207096392574e-73	0	CECR1
GIMAP4	6.63077852792742e-77	0.274568238402545	0.56	0.329	9.7658106159315e-73	0	GIMAP4
EVI2B	1.6574211180985e-76	0.300992320835009	0.695	0.454	2.44104982273548e-72	0	EVI2B
SDCBP	1.69084419354987e-76	0.283373547576537	0.636	0.398	2.49027532826025e-72	0	SDCBP
RPL37A	6.93443960008877e-76	0.293516297137118	0.956	0.905	1.02130426430107e-71	0	RPL37A
CD63	7.06426883511379e-76	0.281429824649091	0.609	0.37	1.04042551403556e-71	0	CD63
ANXA2	1.85303189479258e-75	0.292697274365686	0.764	0.513	2.72914537465051e-71	0	ANXA2
MNDA	5.65005920143093e-75	0.319306563178873	0.931	0.81	8.32140719186748e-71	0	MNDA
HCST	2.78157545249538e-72	0.304711322532012	0.697	0.463	4.0967043264352e-68	0	HCST
CTSD	6.68848403443757e-71	0.296389489256409	0.698	0.458	9.85079928591965e-67	0	CTSD
HMGB2	4.06975875947712e-70	0.273710520449363	0.476	0.269	5.9939407009579e-66	0	HMGB2
NCF2	2.1467818624797e-69	0.269947341075194	0.702	0.471	3.1617803270601e-65	0	NCF2
GAPDH	1.51237336130952e-67	0.257538085455836	0.994	0.982	2.22742348653666e-63	0	GAPDH
CPVL	6.14209758633543e-66	0.288004828548507	0.725	0.509	9.04608132515482e-62	0	CPVL
FCGRT	1.58508344061816e-64	0.251602751686753	0.71	0.479	2.33451089134242e-60	0	FCGRT
DUSP6	2.15825645243153e-63	0.281839560767004	0.661	0.433	3.17868010314116e-59	0	DUSP6
TKT	1.63100786361112e-62	0.267210161934103	0.906	0.814	2.40214838152645e-58	0	TKT
SELL	3.23192425125284e-62	0.260171470688761	0.595	0.371	4.75997803724519e-58	0	SELL
NFKBIA	1.17140596412178e-60	0.3298709430705	0.706	0.505	1.72524670395855e-56	0	NFKBIA
VIM	1.22660361271568e-60	0.318285644265587	0.977	0.966	1.80654180080766e-56	0	VIM
HLA-DMA	1.0219959142172e-57	0.270158153531314	0.517	0.317	1.50519558245909e-53	0	HLA-DMA
NCF1	1.23720779980207e-49	0.2572863435905	0.784	0.604	1.82215964754848e-45	0	NCF1
HLA-A	4.55638812462247e-49	0.28749955807777	0.823	0.848	6.71064842994398e-45	0	HLA-A
RPL38	1.09488038411766e-48	0.27191736534589	0.864	0.733	1.61253982972848e-44	0	RPL38
ZFP36L2	3.13094601040933e-43	0.264885043852464	0.622	0.454	4.61125728413086e-39	0	ZFP36L2
ISG15	4.27607866694931e-41	0.25504696708777	0.345	0.206	6.29780866068295e-37	0	ISG15
RP11.3659	2.52359545100516e-15	0.582710836761464	0.112	0.062	3.7167513802404e-11	0	RP11.3659
S100A8	0	1.43150148148603	0.998	0.83	0	1	S100A8
S100A6	0	0.744552021434385	1	0.975	0	1	S100A6
S100A4	0	0.614891971723944	1	0.982	0	1	S100A4
S100A12	6.24956440086773e-254	1.07908086116296	0.939	0.64	9.20435844959799e-250	1	S100A12
FAU	1.16773229613142e-221	0.484318194105271	1	0.993	1.71983612574236e-217	1	FAU
RPS13	3.37526261649192e-221	0.495005959466256	1	0.995	4.9710867815693e-217	1	RPS13
GABARAP	2.79258717291703e-177	0.571229947273933	0.957	0.888	4.1129223882722e-173	1	GABARAP
RPL39	9.39631484733957e-156	0.424227166523428	1	0.995	1.38388925071617e-151	1	RPL39
S100A11	2.45212285955643e-149	0.470624841968041	0.997	0.955	3.6114865475547e-145	1	S100A11
RPL30	1.67240161378871e-130	0.365670616707887	1	0.993	2.46311309678801e-126	1	RPL30
TYROBP	3.4348788130427e-120	0.368278951640583	1	0.967	5.05888951584929e-116	1	TYROBP
ATP5G2	7.34505664590244e-120	0.423761351299392	0.972	0.931	1.08177994280851e-115	1	ATP5G2
RPL11	1.94473855652277e-117	0.321680982969723	1	0.995	2.86421094604673e-113	1	RPL11
ATP5E	5.66528503656634e-110	0.393617739720614	0.989	0.97	8.34383180185491e-106	1	ATP5E
SERF2	3.32321285418776e-101	0.328239277573965	0.99	0.978	4.89442789164773e-97	1	SERF2
H3F3A	4.57175884897225e-94	0.269700983171299	0.998	0.992	6.73328643276633e-90	1	H3F3A
TSPO	4.98898646395752e-94	0.388098682251739	0.944	0.852	7.34777926411663e-90	1	TSPO
SH3BGRL3	8.00509563032869e-86	0.281475103808906	0.997	0.985	1.17899048443481e-81	1	SH3BGRL3
MT-ND4	2.94100137389713e-84	0.40573725729977	0.898	0.767	4.33150682347569e-80	1	MT-ND4
CSTA	3.51589119650927e-81	0.420458466130995	0.808	0.708	5.17820455421885e-77	1	CSTA
CEBPD	1.55162569187101e-76	0.411221150223963	0.869	0.773	2.28523431898763e-72	1	CEBPD
RPS24	6.19938247396055e-73	0.281445273931245	1	0.995	9.13045050764909e-69	1	RPS24
MNDA1	3.13713267484314e-66	0.359559214432573	0.943	0.818	4.62036900350898e-62	1	MNDA
RPS7	7.38610243636613e-65	0.270360870235304	0.995	0.99	1.087825166828e-60	1	RPS7
EEF1D	5.81651091553598e-64	0.321327109711653	0.902	0.873	8.56655727640139e-60	1	EEF1D
GAPDH1	1.28010499065427e-63	0.302241924229103	0.998	0.981	1.88533863023561e-59	1	GAPDH
RPLP1	8.23045423314197e-59	0.26086520112724	1	0.999	1.21218129945715e-54	1	RPLP1
ARPC3	3.3903175743056e-56	0.29291912491475	0.969	0.955	4.99325972343728e-52	1	ARPC3
H3F3B	3.51138933024394e-55	0.297609024970241	0.968	0.955	5.17157420558328e-51	1	H3F3B
RBP7	1.50108054822092e-52	0.35525249011481	0.457	0.303	2.21079143141977e-48	1	RBP7
ALOX5AP	5.22205414519929e-51	0.343070276494342	0.352	0.207	7.69104134504952e-47	1	ALOX5AP
MT-ND2	1.48956632732242e-45	0.250659458691457	0.892	0.771	2.19383328688047e-41	1	MT-ND2
VIM1	2.66990612223572e-45	0.258480846718361	0.99	0.96	3.93223773682877e-41	1	VIM
S100A10	2.76902536873647e-43	0.275747787207142	0.962	0.9	4.07822056307508e-39	1	S100A10
NCF11	5.75157825455477e-43	0.293918337676545	0.763	0.636	8.47092445330827e-39	1	NCF1
BRI3	2.8640056156644e-39	0.282578209288839	0.814	0.754	4.21810747075052e-35	1	BRI3
SERPINB1	3.51738810490132e-33	0.280836620755133	0.725	0.669	5.18040920089866e-29	1	SERPINB1
GCA	2.25952803712657e-32	0.283328355475976	0.545	0.441	3.32783289308002e-28	1	GCA
ANXA1	3.07347454744022e-28	0.255987319147757	0.823	0.754	4.52661331346995e-24	1	ANXA1
FPR1	9.89139190975364e-26	0.258482752945086	0.607	0.536	1.45680420046852e-21	1	FPR1
RNASEK	6.38923751878769e-22	0.267998287602207	0.593	0.536	9.41006901767051e-18	1	RNASEK
FCGR3A	0	2.51354772201996	0.977	0.09	0	2	FCGR3A
IFITM3	0	1.71429033937019	0.979	0.739	0	2	IFITM3
LST1	0	1.67586633265154	0.996	0.852	0	2	LST1
IFITM2	0	1.64119675657113	0.966	0.669	0	2	IFITM2
RPS19	0	1.60035761346842	1	0.987	0	2	RPS19
MS4A7	0	1.48680142190657	0.892	0.332	0	2	MS4A7
KLF2	0	1.32180501340679	0.9	0.349	0	2	KLF2
C1QA	0	1.24350267466036	0.373	0.017	0	2	C1QA
IFITM1	0	1.16689912927396	0.647	0.127	0	2	IFITM1
RHOC	0	1.07122394213701	0.699	0.083	0	2	RHOC
HMOX1	0	1.0578714784074	0.786	0.222	0	2	HMOX1
LYPD2	0	1.0433359639104	0.238	0.001	0	2	LYPD2
CDKN1C	0	1.01794793260232	0.627	0.012	0	2	CDKN1C
CSF1R	0	0.961138520005246	0.753	0.172	0	2	CSF1R
MTSS1	0	0.75772483670405	0.593	0.076	0	2	MTSS1
TCF7L2	0	0.737397748504454	0.599	0.089	0	2	TCF7L2
HES4	0	0.679566772879082	0.45	0.01	0	2	HES4
SIGLEC10	0	0.668753449629684	0.535	0.075	0	2	SIGLEC10
CKB	0	0.638406767135853	0.389	0.005	0	2	CKB
FCGR3B	0	0.339584923493506	0.251	0.003	0	2	FCGR3B
CD79B	9.55269542996428e-301	0.450720793713431	0.344	0.023	1.40692098292514e-296	2	CD79B
RHOB	1.9990584145032e-292	0.904109467567666	0.661	0.144	2.94421323288031e-288	2	RHOB
COTL1	7.18273501310722e-291	1.02047562944215	0.999	0.966	1.05787321273043e-286	2	COTL1
AIF1	4.61203495597833e-286	1.00815038534315	1	0.94	6.79260508316489e-282	2	AIF1
SPN	4.45761562172244e-266	0.695115400566684	0.587	0.117	6.56517628767281e-262	2	SPN
CTSL	1.08912042306074e-265	0.62439122928941	0.491	0.076	1.60405655908385e-261	2	CTSL
INSIG1	1.01096422438416e-259	0.568905394330609	0.451	0.062	1.48894810967299e-255	2	INSIG1
MS4A4A	2.44239179590735e-252	0.568593444706581	0.472	0.073	3.59715463701235e-248	2	MS4A4A
LINC01272	6.12316731579386e-248	0.995421005663499	0.801	0.286	9.0182008227012e-244	2	LINC01272
EVL	2.38639446352934e-246	0.615147960409709	0.531	0.099	3.51468176588601e-242	2	EVL
C1QB	3.24033370401017e-244	0.979263294169917	0.203	0.005	4.77236347926618e-240	2	C1QB
FTL	1.02836519856371e-241	0.837754392143747	1	0.998	1.51457626444463e-237	2	FTL
CX3CR1	1.75690513504913e-225	0.703757450767251	0.537	0.115	2.58756988290035e-221	2	CX3CR1
PSAP	1.47123162015996e-219	0.887231232780315	0.999	0.955	2.16682993017159e-215	2	PSAP
NEURL1	1.81538226547212e-217	0.281421688503376	0.205	0.008	2.67369500058735e-213	2	NEURL1
ABI3	2.10320435743825e-212	0.6771757507584	0.619	0.165	3.09759937763506e-208	2	ABI3
FAM26F	1.24426582002026e-208	0.848301691729947	0.845	0.344	1.83255469972584e-204	2	FAM26F
CTSC	1.26489090647333e-199	0.974872902926164	0.801	0.356	1.86293132705393e-195	2	CTSC
ICAM4	1.82300073645474e-197	0.330664941524464	0.251	0.02	2.68491548465053e-193	2	ICAM4
UNC119	2.95723895396278e-195	0.567512810271085	0.538	0.128	4.35542153139638e-191	2	UNC119
FMNL2	1.8966588675804e-194	0.251469443704925	0.188	0.008	2.79339918017241e-190	2	FMNL2
ADA	1.73683429776572e-190	0.313873077868294	0.253	0.022	2.55800955374935e-186	2	ADA
NAP1L1	3.55038262826167e-187	0.889304992569443	0.906	0.506	5.22900353490379e-183	2	NAP1L1
YBX1	1.60186246337797e-182	0.817248089570211	0.971	0.802	2.35922303606307e-178	2	YBX1
SAT1	2.27139802427539e-181	0.888512586785195	0.999	0.911	3.34531501015279e-177	2	SAT1
LYN	6.48916121930804e-180	0.867923089141692	0.85	0.431	9.55723664379689e-176	2	LYN
DRAP1	7.79580898036776e-171	0.743197180837116	0.797	0.369	1.14816674662856e-166	2	DRAP1
WARS	3.90498958655422e-170	0.842640712676636	0.753	0.31	5.75126866307705e-166	2	WARS
LILRB2	7.00711688388858e-170	0.806750562312551	0.807	0.384	1.03200817465911e-165	2	LILRB2
CALML4	8.90052748616264e-167	0.39648366887176	0.342	0.056	1.31086968816203e-162	2	CALML4
SERPINA1	2.27717314433885e-164	0.831277831271347	0.976	0.829	3.35382060698226e-160	2	SERPINA1
PFN1	5.3270075640652e-163	0.652848534495586	1	0.99	7.84561674035522e-159	2	PFN1
ZNF703	6.52680585757422e-163	0.331140976218204	0.279	0.035	9.61267966703531e-159	2	ZNF703
FCER1G	5.56605152051576e-161	0.687741539304679	1	0.973	8.19768067941561e-157	2	FCER1G
FAM110A	1.4775679672363e-158	0.515464325724273	0.505	0.132	2.17616210214562e-154	2	FAM110A
LRRC25	3.09968310303697e-158	0.686418790702975	0.716	0.298	4.56521327415285e-154	2	LRRC25
CUX1	2.58907007904041e-155	0.663463042845751	0.62	0.217	3.81318241241071e-151	2	CUX1
TNFRSF1B	5.99848893654282e-155	0.734725152895184	0.8	0.388	8.83457450574027e-151	2	TNFRSF1B
PECAM1	1.12336641087582e-154	0.810081044639046	0.741	0.334	1.65449404993791e-150	2	PECAM1
BATF3	2.19808881833138e-149	0.295539537878736	0.253	0.031	3.23734521163845e-145	2	BATF3
IER5	2.44370456417442e-149	0.483710984157696	0.467	0.12	3.59908808211608e-145	2	IER5
FTH1	1.831738068367e-143	0.622287159976916	1	1	2.69778382709092e-139	2	FTH1
PTPN6	2.81245300817848e-138	0.694447520214746	0.786	0.4	4.14218079044527e-134	2	PTPN6
SIDT2	9.95109483882051e-138	0.35547473040728	0.311	0.055	1.46559724786148e-133	2	SIDT2
LTB	5.74975367713573e-137	0.461034762839865	0.439	0.113	8.4682372156855e-133	2	LTB
NR4A1	4.87766581844062e-136	0.29423480733737	0.215	0.024	7.18382621739935e-132	2	NR4A1
CD68	1.50448694007768e-135	0.721346762817655	0.921	0.631	2.2158083653464e-131	2	CD68
RRAS	1.20505212804186e-131	0.321788610408322	0.293	0.051	1.77480077418005e-127	2	RRAS
CXCL16	3.04420746081211e-131	0.482951626553873	0.491	0.147	4.48350874828407e-127	2	CXCL16
LY6E	1.84687268837598e-129	0.72361576785239	0.847	0.456	2.72007409544014e-125	2	LY6E
GPBAR1	3.38178204497574e-129	0.520182404271351	0.572	0.2	4.98068859584027e-125	2	GPBAR1
CD52	5.25888307453865e-129	0.937369101576511	0.89	0.627	7.74528299218052e-125	2	CD52
HLA-DPA1	5.61445798227272e-128	0.898230773587107	0.877	0.664	8.26897371629126e-124	2	HLA-DPA1
HSPA8	1.22278837883331e-124	0.678492023579418	0.837	0.472	1.8009227243457e-120	2	HSPA8
TBC1D8	2.96398513739184e-119	0.366727341779025	0.34	0.076	4.36535731035071e-115	2	TBC1D8
C1QC	8.25655846015632e-119	0.464566475062546	0.1	0.002	1.21602593001182e-114	2	C1QC
BID	6.10270972382917e-118	0.560680292728633	0.656	0.286	8.98807088125559e-114	2	BID
EEF1A11	7.51717728690247e-118	0.46718008249488	1	0.998	1.107129870815e-113	2	EEF1A1
CYTIP	1.26598984707294e-117	0.505385813564234	0.581	0.219	1.86454984676903e-113	2	CYTIP
SOD1	2.18388227230298e-114	0.575528023473557	0.594	0.245	3.21642181064784e-110	2	SOD1
SYNGR2	4.7403132804919e-112	0.563931640577482	0.71	0.34	6.98153339950847e-108	2	SYNGR2
TUBA1B	9.06309900370574e-112	0.659040939209523	0.764	0.393	1.33481322126578e-107	2	TUBA1B
CAMK1	9.32227545461818e-112	0.399222361378988	0.433	0.129	1.37298472895617e-107	2	CAMK1
CHCHD10	1.33917143873504e-111	0.539900902818012	0.7	0.328	1.97233169496896e-107	2	CHCHD10
SEPT9	4.47435225584716e-107	0.508322879784858	0.631	0.273	6.58982600241169e-103	2	SEPT9
DUSP5	3.68716439266166e-106	0.254836573582163	0.204	0.03	5.43045571751209e-102	2	DUSP5
CD300A	4.66765590053093e-105	0.448849452888054	0.556	0.214	6.87452361030195e-101	2	CD300A
SNX9	2.95941131020736e-103	0.264322612546939	0.235	0.041	4.3586209776734e-99	2	SNX9
PTP4A2	5.97056195522545e-103	0.637559165731763	0.823	0.519	8.79344364765605e-99	2	PTP4A2
CSK	1.57176590092811e-102	0.515555110996529	0.677	0.319	2.31489681888692e-98	2	CSK
PAG1	2.76525840407745e-102	0.355146786933083	0.34	0.087	4.07267257752527e-98	2	PAG1
SYTL1	1.63938386636245e-100	0.353098816312886	0.344	0.09	2.41448455837861e-96	2	SYTL1
SLC2A6	7.99624740521953e-100	0.358248609233328	0.34	0.089	1.17768731784073e-95	2	SLC2A6
C3AR1	3.57238909974315e-98	0.372850170064797	0.396	0.118	5.26141466610171e-94	2	C3AR1
ICAM2	7.85625269615935e-98	0.392436537584448	0.493	0.176	1.15706889709035e-93	2	ICAM2
LILRB1	1.14957488858727e-97	0.47006915202133	0.529	0.206	1.69309389591133e-93	2	LILRB1
VASP	4.76399364462848e-96	0.527216078358715	0.686	0.352	7.01640983980882e-92	2	VASP
RNASET2	4.95436626846149e-96	0.604577791152641	0.833	0.527	7.29679064019008e-92	2	RNASET2
TIMP1	9.20264840023006e-96	0.723093284783556	0.833	0.528	1.35536605638588e-91	2	TIMP1
MARCKSL1	1.46751235933528e-95	0.464803300284576	0.413	0.135	2.16135220282899e-91	2	MARCKSL1
MAPKAPK3	2.25572354204267e-95	0.409803362182833	0.493	0.183	3.32222963272045e-91	2	MAPKAPK3
SPI1	2.30140917575568e-95	0.621251289466115	0.925	0.767	3.38951543405297e-91	2	SPI1
PLD4	4.9986469854438e-95	0.303963020324838	0.265	0.057	7.36200728016163e-91	2	PLD4
CYFIP2	1.0935967213053e-93	0.273181444037153	0.24	0.048	1.61064925113844e-89	2	CYFIP2
CFD	3.77508755259018e-92	0.698624020503794	0.845	0.597	5.55994894745481e-88	2	CFD
OAS1	1.93941939842091e-90	0.476573969682402	0.576	0.253	2.85637688999431e-86	2	OAS1
RP11-750H9.5	3.52632330365456e-90	0.29900419525954	0.287	0.07	5.19356896162243e-86	2	RP11-750H9.5
SLC44A2	1.02768041987112e-89	0.292266764455148	0.29	0.071	1.51356772238618e-85	2	SLC44A2
NACA	1.18111963678723e-89	0.496510803172769	0.999	0.984	1.73955300106024e-85	2	NACA
PTGES3	1.86775847692977e-89	0.533978179771813	0.653	0.339	2.75083468482216e-85	2	PTGES3
HMGN2	2.85869994362105e-88	0.538662009555567	0.837	0.517	4.21029327696508e-84	2	HMGN2
TMSB4X	4.40899929133611e-88	0.322434029300139	1	1	6.49357415627983e-84	2	TMSB4X
RPL8	6.34486576424216e-87	0.399620129310342	1	0.994	9.34471829757585e-83	2	RPL8
C12orf57	8.58874351770016e-87	0.38102854218375	0.362	0.113	1.26495014528688e-82	2	C12orf57
UTRN	2.9386463835969e-86	0.369931152429884	0.455	0.165	4.32803839376151e-82	2	UTRN
BCL2A1	6.57148618476864e-86	0.525575837082798	0.715	0.371	9.67848485292726e-82	2	BCL2A1
TMC6	1.80915443300362e-83	0.276769617136248	0.27	0.067	2.66452264892774e-79	2	TMC6
HCK	4.62968652015152e-83	0.527126464647202	0.732	0.418	6.81860230687916e-79	2	HCK
ACTB	2.87787556772378e-82	0.339562795295236	1	1	4.23853513614358e-78	2	ACTB
RABGAP1L	4.08755916721042e-82	0.413689056271945	0.46	0.177	6.0201571414675e-78	2	RABGAP1L
RPS27	5.12744059621446e-82	0.382453535836464	0.999	0.992	7.55169451010466e-78	2	RPS27
ADGRE2	2.72120377608928e-80	0.37161761317983	0.439	0.163	4.00778892142429e-76	2	ADGRE2
TUBB	6.93440078356169e-80	0.445406756522993	0.611	0.298	1.02129854740297e-75	2	TUBB
LILRA1	1.06230016875487e-79	0.401702730396384	0.473	0.19	1.56455568854217e-75	2	LILRA1
PILRA	1.82641956210406e-79	0.508957742062154	0.73	0.42	2.68995073106686e-75	2	PILRA
CDK2AP1	2.11838161210366e-79	0.353992900818809	0.447	0.168	3.11995243830627e-75	2	CDK2AP1
SECTM1	2.24717435054992e-79	0.360504920174722	0.483	0.192	3.30963838348993e-75	2	SECTM1
POU2F2	7.32486253096934e-79	0.475531876881756	0.631	0.317	1.07880575356116e-74	2	POU2F2
RAP1B	1.93647434726512e-78	0.294401137330114	0.666	0.344	2.85203941865207e-74	2	RAP1B
NAAA	1.69046892347702e-77	0.455048615185755	0.61	0.303	2.48972263049695e-73	2	NAAA
SH2D3C	2.62365116412342e-77	0.253380337915678	0.242	0.058	3.86411343452097e-73	2	SH2D3C
LCP2	1.8281401032872e-76	0.399701419589548	0.567	0.261	2.69248474412139e-72	2	LCP2
KLF3	2.15876587179631e-75	0.373028247345847	0.45	0.18	3.17943037598161e-71	2	KLF3
SELPLG	3.76537708497588e-75	0.418720161848689	0.527	0.24	5.54564737075247e-71	2	SELPLG
TESC	1.7795048150918e-74	0.348451435238701	0.416	0.156	2.6208546916672e-70	2	TESC
PLAC8	2.10540795397537e-74	0.548014161890982	0.642	0.352	3.10084483461492e-70	2	PLAC8
TXNIP	4.21619230217882e-74	0.635740347792006	0.901	0.766	6.20960802264896e-70	2	TXNIP
GCH1	3.10307400430195e-71	0.319328312989236	0.38	0.137	4.57020739353591e-67	2	GCH1
GNG2	4.43738253442163e-71	0.364076603571884	0.401	0.152	6.53537699669618e-67	2	GNG2
ITGAL	1.89798288395341e-70	0.342101958848303	0.389	0.144	2.79534919148658e-66	2	ITGAL
RNF144B	2.94579125071861e-70	0.355078121126641	0.368	0.132	4.33856135405836e-66	2	RNF144B
ARPC2	7.40682042766137e-70	0.427073961617384	0.965	0.88	1.09087651258597e-65	2	ARPC2
PTPRC	1.04971026344834e-69	0.483390621488975	0.936	0.798	1.54601327600672e-65	2	PTPRC
RAC2	2.18271289433697e-67	0.45791683566505	0.737	0.455	3.21469955077949e-63	2	RAC2
ARHGDIB	8.2829272769727e-67	0.415804595261784	0.963	0.881	1.21990952935254e-62	2	ARHGDIB
HN1	1.1777695307207e-66	0.393566838762481	0.523	0.247	1.73461896484544e-62	2	HN1
UCP2	1.5135483906433e-66	0.455701431042464	0.664	0.375	2.22915406973945e-62	2	UCP2
RASSF5	1.73090985352753e-66	0.297872204072657	0.351	0.124	2.54928403227535e-62	2	RASSF5
PIK3AP1	2.52566468543264e-66	0.338586563640194	0.413	0.165	3.71979894870519e-62	2	PIK3AP1
C5AR1	5.33251656686116e-66	0.441537456058568	0.586	0.298	7.85373039967312e-62	2	C5AR1
MYD88	7.26450767418457e-66	0.369063221861643	0.505	0.233	1.0699166902539e-61	2	MYD88
ADGRE5	4.50605407913327e-65	0.413813378561114	0.578	0.293	6.63651644774747e-61	2	ADGRE5
VAMP5	9.67295791369923e-65	0.442772375920736	0.577	0.297	1.42463324152962e-60	2	VAMP5
ITGA4	8.0965581704401e-64	0.388584182972868	0.564	0.278	1.19246108734242e-59	2	ITGA4
CALR	1.73609107078899e-63	0.390621786368687	0.545	0.269	2.55691492905802e-59	2	CALR
WSB1	6.1531054706999e-63	0.392524062483693	0.672	0.371	9.06229373724681e-59	2	WSB1
SNX18	6.61153600491456e-63	0.284183909673061	0.311	0.105	9.73747022803816e-59	2	SNX18
BIN2	8.70590808794095e-63	0.352726502213447	0.546	0.267	1.28220614319194e-58	2	BIN2
RGS19	9.49718351466884e-62	0.399732561478529	0.615	0.34	1.39874518804043e-57	2	RGS19
PPP1CA	9.52396395797185e-62	0.413692733331784	0.719	0.441	1.40268941173009e-57	2	PPP1CA
HLA-DPB1	1.26561074641044e-61	0.555966303909617	0.812	0.605	1.86399150731329e-57	2	HLA-DPB1
CLEC2B	2.40027020657933e-61	0.361042688249885	0.534	0.262	3.53511796025003e-57	2	CLEC2B
SCIMP	2.2971885637451e-60	0.356084286427522	0.493	0.232	3.38329931668378e-56	2	SCIMP
TSC22D3	4.29876231232631e-60	0.484682075981902	0.708	0.437	6.33121713359419e-56	2	TSC22D3
POLD4	1.20482083196231e-59	0.417696140526944	0.554	0.291	1.77446012131409e-55	2	POLD4
CEBPB	2.32780988943758e-59	0.434426498868736	0.72	0.435	3.42839840516367e-55	2	CEBPB
STXBP2	7.9633084528702e-59	0.502958157726984	0.806	0.584	1.17283606893872e-54	2	STXBP2
LILRA5	8.97454172054888e-59	0.452886656011705	0.648	0.386	1.32177050460244e-54	2	LILRA5
TSPAN14	1.91599079590616e-58	0.295193968126813	0.383	0.154	2.82187124421059e-54	2	TSPAN14
CAP1	2.93955318707448e-58	0.426556073887268	0.78	0.52	4.32937393392329e-54	2	CAP1
HLA-E	2.0389729679403e-57	0.401079588117129	0.846	0.695	3.00299938718247e-53	2	HLA-E
CAPZB	2.53478996138315e-57	0.403537964523261	0.746	0.475	3.7332386551251e-53	2	CAPZB
RAB8A	1.69240621389603e-56	0.315439266554476	0.471	0.218	2.49257587182607e-52	2	RAB8A
RP5-1171I10.5	6.06444082354091e-56	0.297824437491659	0.333	0.126	8.93170844491105e-52	2	RP5-1171I10.5
MYO1G	7.3360539011578e-56	0.338929450163706	0.479	0.231	1.08045401856252e-51	2	MYO1G
NINJ1	1.12017379479118e-55	0.394748524293172	0.565	0.307	1.64979196496844e-51	2	NINJ1
CIRBP	6.33613221414128e-55	0.389112192262294	0.649	0.385	9.33185552498727e-51	2	CIRBP
SH3BP1	4.44156881833316e-54	0.270530869375199	0.352	0.14	6.54154255564108e-50	2	SH3BP1
CSTB	3.18036416511404e-53	0.47559426774132	0.765	0.529	4.68404034237996e-49	2	CSTB
CORO1B	1.90029466847369e-52	0.310041709260551	0.422	0.192	2.79875398772805e-48	2	CORO1B
DUSP1	3.44560913293989e-52	0.397552600810396	0.943	0.774	5.07469313099387e-48	2	DUSP1
PKN1	2.72965922134218e-51	0.277319506738764	0.352	0.145	4.02024210119276e-47	2	PKN1
EMP3	3.15546650064687e-51	0.481583749779616	0.897	0.798	4.64737106215272e-47	2	EMP3
RARA	3.87164698045832e-51	0.264895221270286	0.34	0.137	5.70216167281901e-47	2	RARA
PDLIM5	5.93601568287358e-51	0.259733696361712	0.339	0.135	8.74256389773621e-47	2	PDLIM5
CDK2AP2	6.11712786916085e-51	0.277951240282462	0.363	0.154	9.00930592570009e-47	2	CDK2AP2
SNX5	6.56058804623647e-51	0.272015653437065	0.37	0.157	9.66243407449707e-47	2	SNX5
CD300LF	1.16008454158728e-50	0.258831817525117	0.339	0.136	1.70857251284975e-46	2	CD300LF
CMTM6	1.1760521844524e-50	0.36255420481452	0.654	0.39	1.7320896572615e-46	2	CMTM6
PGK1	2.35539731912962e-50	0.425090050772006	0.779	0.543	3.4690291716141e-46	2	PGK1
CNIH4	3.19489966839804e-50	0.357677886754189	0.495	0.257	4.70544823161664e-46	2	CNIH4
MSN	4.71602983110844e-50	0.406142693252255	0.721	0.475	6.94576873525651e-46	2	MSN
SH3BP2	6.98755756921142e-50	0.264982360190074	0.38	0.164	1.02912747879346e-45	2	SH3BP2
LIMD2	9.48646082194626e-50	0.410526428402929	0.795	0.568	1.39716594985624e-45	2	LIMD2
STK10	1.85690231153091e-49	0.287110346149108	0.353	0.149	2.73484572442272e-45	2	STK10
NFKBIZ	1.17378704037014e-48	0.331869480410766	0.531	0.282	1.72875355305715e-44	2	NFKBIZ
ZNF706	1.74891704655847e-48	0.352212380580015	0.582	0.337	2.57580502617132e-44	2	ZNF706
MYL12B	1.82446629203825e-48	0.394271547377692	0.836	0.617	2.68707395491394e-44	2	MYL12B
NPC2	2.45239892703628e-48	0.367451380361186	0.934	0.81	3.61189313973904e-44	2	NPC2
C20orf27	2.82424399617306e-48	0.319058537980929	0.494	0.258	4.15954655756368e-44	2	C20orf27
CD47	5.20043700128432e-48	0.301485748365096	0.446	0.219	7.65920361549154e-44	2	CD47
C9orf78	7.20160441947165e-48	0.285632343827402	0.417	0.196	1.06065229889979e-43	2	C9orf78
ATP6V0C	1.00050245158595e-47	0.419911539841542	0.762	0.523	1.47354001069579e-43	2	ATP6V0C
DOK2	5.11567469235489e-47	0.330862363412877	0.545	0.301	7.53436568690028e-43	2	DOK2
ATP1B3	9.39304382755811e-47	0.299259323873757	0.417	0.2	1.38340749492276e-42	2	ATP1B3
HCLS1	1.63363941411131e-46	0.377871147478187	0.756	0.514	2.40602412910314e-42	2	HCLS1
CORO1A	2.44061134491905e-46	0.364132684219041	0.95	0.864	3.59453238879678e-42	2	CORO1A
PPDPF	1.28759708427251e-45	0.428060286582823	0.82	0.64	1.89637298571655e-41	2	PPDPF
GPI	2.74943850924707e-45	0.273734582413797	0.385	0.178	4.04937303641909e-41	2	GPI
RPS27L	3.24947997813497e-45	0.37111500586571	0.561	0.329	4.78583411179719e-41	2	RPS27L
S1PR4	4.00149542317286e-45	0.266398363893678	0.344	0.149	5.89340245924898e-41	2	S1PR4
HLA-DQA1	1.64455024791886e-44	0.280502240689698	0.539	0.282	2.42209360513489e-40	2	HLA-DQA1
BTK	1.6815418623983e-44	0.260147067450853	0.355	0.157	2.47657485494021e-40	2	BTK
CYCS	4.65703550179723e-44	0.26306825373235	0.405	0.192	6.85888188704697e-40	2	CYCS
RNF149	1.41264582321013e-43	0.329737800313169	0.637	0.392	2.08054476842388e-39	2	RNF149
ZBTB7A	3.69313505709276e-43	0.274819814833211	0.385	0.181	5.43924931208622e-39	2	ZBTB7A
HSBP1	4.54459813658545e-42	0.356851050479613	0.643	0.412	6.69328413556305e-38	2	HSBP1
GDI2	7.56293784940849e-42	0.353170164342585	0.741	0.506	1.11386948646088e-37	2	GDI2
TBXAS1	8.8493503753698e-42	0.309739624866978	0.608	0.36	1.30333232328446e-37	2	TBXAS1
ATP5B	1.48036573259918e-41	0.328985203559241	0.715	0.473	2.18028265097207e-37	2	ATP5B
ACAA1	7.90274189019195e-41	0.271972279440177	0.425	0.218	1.16391582558747e-36	2	ACAA1
M6PR	8.28378180490895e-41	0.290282699230659	0.51	0.284	1.22003538422699e-36	2	M6PR
RAB10	8.81480283933695e-41	0.274019076811266	0.522	0.288	1.29824416217755e-36	2	RAB10
CALM2	9.13745857514744e-41	0.35846585548945	0.916	0.784	1.34576489894772e-36	2	CALM2
WASF2	2.52833137906605e-40	0.307478347568049	0.639	0.393	3.72372645508848e-36	2	WASF2
UBC	2.54544748880258e-40	0.385480196134605	0.89	0.789	3.74893506150843e-36	2	UBC
ATG3	3.21634282932992e-40	0.316722296541222	0.616	0.389	4.73702971903711e-36	2	ATG3
RHOG	4.504038551989e-40	0.344092396640182	0.797	0.566	6.6335479793694e-36	2	RHOG
PCGF5	5.44489767248831e-40	0.25624772907202	0.38	0.183	8.01924529204078e-36	2	PCGF5
ASAH1	1.12410475380163e-39	0.373536385004971	0.787	0.569	1.65558148139904e-35	2	ASAH1
GNAI2	1.45511706293714e-39	0.334999216817463	0.778	0.541	2.14309641029382e-35	2	GNAI2
CFL1	1.47486575009804e-39	0.278147169183355	0.993	0.973	2.17218227674439e-35	2	CFL1
WDR1	3.33334169804108e-39	0.26551458215967	0.517	0.291	4.9093456528749e-35	2	WDR1
CST3	7.49160928715151e-39	0.318379774500208	0.995	0.997	1.10336421581167e-34	2	CST3
APOBEC3A	7.97874502975632e-39	0.45131595009415	0.399	0.207	1.17510956798251e-34	2	APOBEC3A
TBCB	3.2731950151887e-38	0.273021832690253	0.458	0.251	4.82076161836992e-34	2	TBCB
ACTR3	2.0824490921926e-37	0.3433918485584	0.681	0.461	3.06703102298126e-33	2	ACTR3
PABPC4	4.70883459036292e-37	0.253753046332946	0.356	0.173	6.93517158468651e-33	2	PABPC4
RNH1	8.83949885209966e-37	0.315589531277397	0.63	0.411	1.30188139093724e-32	2	RNH1
TPM3	1.18576233079879e-36	0.326846990033062	0.847	0.69	1.74639076080045e-32	2	TPM3
NCKAP1L	2.2868852280008e-36	0.259628505772378	0.456	0.248	3.36812456379957e-32	2	NCKAP1L
RPSA	2.96238141137238e-36	0.281966814729456	0.919	0.794	4.36299534266924e-32	2	RPSA
UQCRB	1.5097673038631e-35	0.332076370508724	0.888	0.764	2.22358528512957e-31	2	UQCRB
ID2	1.83013235477974e-35	0.250139478549094	0.438	0.232	2.6954189321196e-31	2	ID2
GLTSCR2	5.98810868360936e-34	0.275343589395	0.595	0.37	8.81928646921986e-30	2	GLTSCR2
TUBA1A	8.81063473662558e-34	0.339813015314148	0.661	0.445	1.29763028401021e-29	2	TUBA1A
SARAF	2.3420133690491e-33	0.331545487230181	0.738	0.539	3.44931728993552e-29	2	SARAF
MAFB	4.43942171925714e-33	0.285475227180631	0.685	0.439	6.53838030812192e-29	2	MAFB
RBX1	4.81430327738989e-33	0.268242108924672	0.625	0.405	7.09050586693984e-29	2	RBX1
CD48	9.05595664716398e-33	0.317378899125928	0.807	0.625	1.33376129499431e-28	2	CD48
HNRNPDL	3.2075482899201e-32	0.298437551975329	0.702	0.491	4.72407712139432e-28	2	HNRNPDL
C10orf54	3.80188273549089e-32	0.348375409851188	0.744	0.567	5.59941289283098e-28	2	C10orf54
HSP90AA1	1.87181967637169e-30	0.344957189552313	0.724	0.54	2.75681601936022e-26	2	HSP90AA1
S100A111	3.09686789993099e-30	0.260293398443699	0.998	0.966	4.56106704301837e-26	2	S100A11
JUNB	3.61447073655108e-30	0.327049202674874	0.878	0.768	5.32339250079242e-26	2	JUNB
RPS25	4.79624726693822e-30	0.2713816356544	0.99	0.968	7.06391297474661e-26	2	RPS25
CASP1	1.25147231979833e-29	0.289467456299882	0.725	0.519	1.84316843259898e-25	2	CASP1
COX6C	2.79222090191076e-29	0.283364729027043	0.714	0.516	4.11238294433417e-25	2	COX6C
LYST	3.18575740987063e-29	0.273253366717199	0.542	0.344	4.69198351325747e-25	2	LYST
HSP90AB1	7.95268037170483e-29	0.298856333173956	0.639	0.441	1.17127076514469e-24	2	HSP90AB1
GNB2	1.3847621951181e-28	0.280477161119063	0.702	0.502	2.03947776096994e-24	2	GNB2
NKG7	3.50103808216665e-28	0.252782772852312	0.262	0.123	5.15632888741504e-24	2	NKG7
MT-ATP8	4.59479852310568e-28	0.274029152683333	0.883	0.813	6.76721926483005e-24	2	MT-ATP8
FGR	7.14477118688722e-27	0.2794579270996	0.727	0.532	1.05228190040475e-22	2	FGR
LGALS9	6.84148960962584e-26	0.253970822812591	0.561	0.376	1.00761458970569e-21	2	LGALS9
SLC25A6	1.15279767545151e-24	0.255395435814383	0.947	0.899	1.69784041640499e-20	2	SLC25A6
NDUFA4	1.28546834930235e-24	0.258090620101414	0.73	0.539	1.89323778485251e-20	2	NDUFA4
ARRB2	3.38619383130992e-24	0.250725975282371	0.633	0.449	4.98718627475325e-20	2	ARRB2
COX7B	4.42458310750236e-24	0.251580600782384	0.674	0.48	6.51652600072948e-20	2	COX7B
PRR13	6.01141607889867e-24	0.258383722190567	0.748	0.562	8.85361360100196e-20	2	PRR13
EEF1G	2.18772484059504e-23	0.251014856177843	0.588	0.409	3.22208114522838e-19	2	EEF1G
ANXA5	1.27050531342335e-22	0.257267756041256	0.757	0.605	1.8712002256099e-18	2	ANXA5
MT2A	4.1298663066323e-22	0.359426392592131	0.672	0.501	6.08246709640805e-18	2	MT2A
PSME2	1.15838239207923e-20	0.284140258614082	0.786	0.627	1.7060655870543e-16	2	PSME2
CD37	3.96712596425368e-20	0.25809192630533	0.879	0.816	5.84278312015282e-16	2	CD37
PSMB9	6.89410162680559e-20	0.252711835830472	0.746	0.59	1.01536328759593e-15	2	PSMB9
HLA-DRB5	7.32045300772334e-20	0.255144987766435	0.809	0.706	1.07815631897749e-15	2	HLA-DRB5
HLA-C	1.59607969773298e-18	0.26369514334623	0.87	0.798	2.35070617882113e-14	2	HLA-C
HBB	1.24475590626844e-10	0.280711127804443	0.181	0.279	1.83327649875216e-06	2	HBB
HLA.2	0	3.01868457157016	0.634	0.047	0	3	HLA.2
FCER1A	0	2.72573518546608	0.813	0.016	0	3	FCER1A
HLA	0	2.63494999331884	0.634	0.06	0	3	HLA
HLA.17	0	2.27114743447202	0.631	0.044	0	3	HLA.17
CLEC10A	0	1.80561012825713	0.727	0.066	0	3	CLEC10A
CD1C	0	1.52831793660403	0.74	0.031	0	3	CD1C
HLA.5	0	1.52304478815846	0.629	0.063	0	3	HLA.5
HLA.19	0	1.15089346558632	0.573	0.051	0	3	HLA.19
ENHO	0	0.907728757625634	0.576	0.008	0	3	ENHO
DDIT4	0	0.864688426881208	0.578	0.05	0	3	DDIT4
AREG	0	0.703245311290114	0.333	0.011	0	3	AREG
NDRG2	0	0.490125996601609	0.361	0.006	0	3	NDRG2
HLA.14	6.83794071943009e-295	3.28765823461318	0.636	0.084	1.00709190915766e-290	3	HLA.14
HLA.13	2.15264589719611e-291	3.27100865626778	0.636	0.086	3.17041687739042e-287	3	HLA.13
HLA.3	2.50143270893618e-286	2.51547460349225	0.636	0.084	3.68411009372121e-282	3	HLA.3
PLD41	3.54018169999609e-282	0.701623066285297	0.553	0.053	5.21397960775424e-278	3	PLD4
HLA.1	8.10070079818465e-254	2.7704248932552	0.636	0.099	1.19307121355664e-249	3	HLA.1
ITGB7	1.82053882878476e-250	0.549587657201855	0.447	0.037	2.6812895870342e-246	3	ITGB7
PKIB	1.53474693889808e-237	0.301264252082606	0.187	0.002	2.26037529160909e-233	3	PKIB
HLA.6	1.82454585466153e-234	3.45177607069235	0.636	0.113	2.6871911347455e-230	3	HLA.6
GPR183	1.14712057924955e-221	0.551956615108339	0.374	0.028	1.68947918911874e-217	3	GPR183
CD74	1.47301755838278e-209	1.62360919796886	1	0.988	2.16946025998616e-205	3	CD74
CD1E	1.5855163710557e-201	0.332590031039291	0.21	0.006	2.33514851129083e-197	3	CD1E
BIN1	3.47109877461812e-193	0.395925284045363	0.321	0.023	5.11223427525757e-189	3	BIN1
RPL3	2.75144789058052e-189	1.22332237511019	1	0.909	4.05233245324699e-185	3	RPL3
ITM2C	4.49417127811948e-189	0.285774987515758	0.212	0.008	6.61901545841437e-185	3	ITM2C
RPSA1	3.11660385070853e-187	1.36417055704916	0.992	0.798	4.59013415132353e-183	3	RPSA
RPS18	3.12762608304054e-184	1.26758221717202	1	0.989	4.60636769510211e-180	3	RPS18
RPS2	5.59305778232495e-181	1.01980846734128	1	0.994	8.23745550180819e-177	3	RPS2
RPS6	1.0469340749994e-173	1.08950645028032	1	0.975	1.54192450565911e-169	3	RPS6
ARL4C	3.54924894070481e-170	0.473155047400741	0.351	0.035	5.22733383987004e-166	3	ARL4C
HMGN1	1.19492956411337e-166	0.985932572995681	0.79	0.236	1.75989226202618e-162	3	HMGN1
RPS5	4.40805339032412e-164	1.01341868338248	1	0.9	6.49218103326937e-160	3	RPS5
PPA1	1.25858499703584e-155	0.860497365962599	0.788	0.237	1.85364398363439e-151	3	PPA1
RPL10A	1.49548244638247e-155	1.03852028792161	0.997	0.891	2.2025465470321e-151	3	RPL10A
CD2	7.4064183269752e-153	0.33921015178346	0.245	0.017	1.09081729119691e-148	3	CD2
RPL15	8.82616988946147e-148	0.849082559236882	1	0.985	1.29991830131989e-143	3	RPL15
ADAM28	1.29994613322175e-147	0.256608376188451	0.205	0.011	1.914560665009e-143	3	ADAM28
SLC38A1	2.33756192343489e-147	0.277134407764308	0.207	0.012	3.4427612008349e-143	3	SLC38A1
PHACTR1	5.25184226020724e-147	0.503355018320157	0.404	0.056	7.73491328083322e-143	3	PHACTR1
MIF.1	3.36127436651746e-146	0.525800274310693	0.376	0.048	4.95048488700692e-142	3	MIF.1
RPL27A	3.53473857909089e-143	1.53472836322597	0.98	0.644	5.20596297928507e-139	3	RPL27A
RPL23A	5.89737286692177e-143	1.13260243964826	0.992	0.907	8.68565075840238e-139	3	RPL23A
EIF3L	7.55682157273998e-143	0.956015678980018	0.934	0.454	1.11296868123314e-138	3	EIF3L
HLA.7	1.24452470247114e-140	0.912389132809937	0.611	0.122	1.83293598179949e-136	3	HLA.7
GSN	1.00880444418927e-139	0.675449661253656	0.639	0.154	1.48576718540195e-135	3	GSN
HLA.16	6.41928834451113e-137	0.935171499174345	0.626	0.125	9.45432787379599e-133	3	HLA.16
RPL35	2.05578161862016e-133	0.897191940472702	0.997	0.908	3.02775516790378e-129	3	RPL35
PEBP1	8.73203751133719e-133	0.595945938246958	0.586	0.134	1.28605448466974e-128	3	PEBP1
HINT1	9.64355977310766e-130	0.964241613031312	0.952	0.569	1.4203034833833e-125	3	HINT1
NBEAL1	1.40237710784211e-128	0.855858882916316	0.626	0.158	2.06542100442986e-124	3	NBEAL1
RPL13A	2.71446717534192e-128	1.54453229466286	0.997	0.891	3.99786725584357e-124	3	RPL13A
RPS3	1.44225720030121e-127	0.739653264599302	1	0.989	2.12415640460362e-123	3	RPS3
CXCR4	1.92899685911199e-127	0.750511141356881	0.571	0.132	2.84102657410014e-123	3	CXCR4
RPS29	3.25866294305998e-127	1.42217050455685	0.985	0.814	4.79935878253873e-123	3	RPS29
RPL4	5.2444707421415e-127	0.934182760677689	0.992	0.847	7.72405650902601e-123	3	RPL4
C6orf48	2.02106657639423e-122	0.659439255559932	0.54	0.126	2.97662685371342e-118	3	C6orf48
RPLP0	2.09799410433716e-122	0.919780348172759	0.997	0.946	3.08992571686776e-118	3	RPLP0
RPS271	1.24270097862524e-121	1.13998737476197	1	0.992	1.83025000131926e-117	3	RPS27
HLA.11	5.51283521679411e-121	0.77269327175644	0.578	0.121	8.11930370729436e-117	3	HLA.11
RP5.118	2.47272973157139e-115	0.393692744976794	0.288	0.035	3.64183634865835e-111	3	RP5.118
HMGA1	2.73059284913077e-115	0.589887780182121	0.525	0.123	4.0216171481998e-111	3	HMGA1
RPL18A	7.91885303359353e-114	0.609570065101793	1	0.994	1.16628867478765e-109	3	RPL18A
RPL41	1.46625485123038e-113	0.853711301287169	1	0.997	2.15950014489211e-109	3	RPL41
RPS17	2.41924187415674e-113	1.42838052932494	0.942	0.622	3.56305943225805e-109	3	RPS17
RPS11	6.00662713034123e-113	1.06366757342972	0.995	0.868	8.84656043756657e-109	3	RPS11
EEF1B2	1.32714748070201e-112	0.90608756569086	0.977	0.79	1.95462280957793e-108	3	EEF1B2
HNRNPA1	6.86729967032307e-112	0.97670355056532	0.962	0.719	1.01141589544518e-107	3	HNRNPA1
RPS23	5.69564464876265e-111	0.661876951394299	1	0.995	8.38854543869764e-107	3	RPS23
C12orf75	6.448777280869e-111	0.30523646421126	0.26	0.029	9.49775917926387e-107	3	C12orf75
HNRNPA1L2	6.50176434339542e-111	0.379230458893706	0.27	0.032	9.57579852495278e-107	3	HNRNPA1L2
RPL31	2.2832151208755e-110	1.06533497450582	0.98	0.835	3.36271923002543e-106	3	RPL31
EEF1A12	7.03689214630419e-109	0.645071006926183	1	0.998	1.03639347530768e-104	3	EEF1A1
NPM1	2.68256872579769e-108	0.878723792294894	0.924	0.512	3.95088721935484e-104	3	NPM1
RPS3A	7.34216201770032e-108	0.647083768790234	1	0.994	1.0813536219669e-103	3	RPS3A
RPS4X	4.28638677492071e-107	0.644704741500674	1	0.995	6.31299044210322e-103	3	RPS4X
RPL5	4.56255548408512e-106	0.746302989315651	1	0.974	6.71973171696057e-102	3	RPL5
TMEM109	1.25636753537216e-105	0.414296670114434	0.371	0.065	1.85037810609612e-101	3	TMEM109
RPL131	3.10125060723743e-105	0.610455271711623	1	0.997	4.56752189433929e-101	3	RPL13
RPS20	7.05890573471262e-105	1.20958393297518	0.896	0.524	1.03963563660847e-100	3	RPS20
TUBA1B1	1.46729952086488e-102	0.934708485798117	0.856	0.41	2.16103873432979e-98	3	TUBA1B
ZNF90	3.24652409035807e-101	0.436178490735069	0.323	0.051	4.78148068027937e-97	3	ZNF90
RPL21	7.11857627327864e-100	0.993067606074184	0.997	0.98	1.04842391352848e-95	3	RPL21
RPL36A	1.00679856856033e-98	1.01808393539256	0.871	0.49	1.48281293177565e-94	3	RPL36A
PON2	7.04588588431053e-97	0.251533534208865	0.202	0.02	1.03771807304126e-92	3	PON2
EEF2	6.18046019947657e-95	0.738099237304815	0.992	0.803	9.10258178178909e-91	3	EEF2
FLT3	1.70700793285438e-93	0.323886586654814	0.273	0.039	2.51408128350793e-89	3	FLT3
SPINT2	3.98971579919434e-93	0.562232681791346	0.598	0.184	5.87605342905342e-89	3	SPINT2
TMSB4X1	4.65695147795882e-93	0.894649128922394	1	1	6.85875813673775e-89	3	TMSB4X
CST31	6.08803768723557e-93	0.731040944567328	0.995	0.997	8.96646190576054e-89	3	CST3
CST7	4.8365776782178e-91	0.267411882238203	0.194	0.02	7.12331160447918e-87	3	CST7
PSMB8.1	1.50588206798193e-89	0.409850519147019	0.326	0.058	2.21786310972378e-85	3	PSMB8.1
15-Sep	1.57703519198253e-89	0.355730992678759	0.283	0.044	2.32265743075187e-85	3	15-Sep
RPL37A1	1.64408775351721e-89	0.894431365966976	0.992	0.922	2.42141244338014e-85	3	RPL37A
MAP4K1	1.16507676351832e-88	0.258643217908444	0.215	0.025	1.71592505730978e-84	3	MAP4K1
RPL10	1.32157643182829e-88	0.517367771677966	1	0.998	1.94641776879671e-84	3	RPL10
RPS191	1.2114007754529e-85	0.545213034946554	1	0.988	1.78415106208703e-81	3	RPS19
RPL26	2.49186363468555e-84	0.590452216423981	1	0.994	3.67001676116487e-80	3	RPL26
RPL23	2.64883691437022e-82	0.82218700362808	0.947	0.704	3.90120700748445e-78	3	RPL23
CACNA2D3	9.84051280910576e-82	0.32455471615897	0.273	0.045	1.4493107265251e-77	3	CACNA2D3
RPL7	1.44362884211041e-81	0.79296882782423	0.99	0.935	2.12617655866022e-77	3	RPL7
RPS16	2.53972494948282e-80	0.675353430713742	0.987	0.955	3.74050690559829e-76	3	RPS16
C1QBP	3.0484592379758e-80	0.539531687497392	0.639	0.233	4.48977076569076e-76	3	C1QBP
ATP5O	3.67273123655928e-78	0.535866715391726	0.523	0.162	5.40919856520451e-74	3	ATP5O
APEX1	6.50139910758885e-76	0.528855934556232	0.596	0.213	9.57526060565686e-72	3	APEX1
ANXA21	1.27638057395782e-75	0.777921963818504	0.896	0.601	1.87985330932508e-71	3	ANXA2
HLA.8	2.84793363032909e-75	0.460168464033031	0.427	0.104	4.19443665074868e-71	3	HLA.8
MZT2A	4.13205957825414e-74	0.370579775452025	0.351	0.079	6.0856973468527e-70	3	MZT2A
RPL36	6.34495647577645e-74	0.537181261578335	0.995	0.967	9.34485189752355e-70	3	RPL36
RPL9	2.86620054425652e-73	0.645384817378271	1	0.972	4.221340161581e-69	3	RPL9
RPS14	6.47208862473955e-73	0.433748525830012	1	0.996	9.53209212651641e-69	3	RPS14
ACTG1	1.1522799427226e-72	0.687818770741337	1	0.97	1.69707789964184e-68	3	ACTG1
RP11.2809	4.08735078495949e-72	0.306151036599319	0.245	0.04	6.01985023608834e-68	3	RP11.2809
BASP1	6.52063368480595e-72	0.495897130037331	0.467	0.139	9.6035892909822e-68	3	BASP1
RPL27	5.42869405510185e-71	0.673257608922158	0.987	0.885	7.995380604354e-67	3	RPL27
PSMA2	1.85866257371484e-70	0.406140144082934	0.407	0.106	2.73743823856722e-66	3	PSMA2
ADAM8	3.35850148200334e-69	0.310917828575311	0.29	0.058	4.94640098269452e-65	3	ADAM8
TMSB10	3.45634108296701e-69	0.403626374853566	1	0.997	5.09049914699382e-65	3	TMSB10
RPS21	4.86038392807326e-68	0.597415503756578	0.987	0.939	7.1583734492663e-64	3	RPS21
TOB1	7.50710121143683e-68	0.457161396694058	0.371	0.097	1.10564586642042e-63	3	TOB1
GPAT3	4.10369041297009e-66	0.331332437691594	0.326	0.075	6.04391524022235e-62	3	GPAT3
RPS251	5.18269488013445e-65	0.514094383394017	0.997	0.968	7.63307301946202e-61	3	RPS25
EIF3E1	4.01576920425816e-64	0.615179121542591	0.879	0.536	5.91442488403142e-60	3	EIF3E
YBX11	1.41576740164727e-63	0.567659492452816	0.982	0.811	2.0851422291461e-59	3	YBX1
FABP5	5.38265624586901e-62	0.401067119647	0.341	0.087	7.92757611891589e-58	3	FABP5
KCNK6	1.02845110579792e-61	0.397256003933361	0.419	0.125	1.51470278861918e-57	3	KCNK6
IL2RG	9.52631193525989e-61	0.386334245304437	0.396	0.114	1.40303522182508e-56	3	IL2RG
LDHB	3.09380994566841e-60	0.523056271703912	0.669	0.299	4.55656328798043e-56	3	LDHB
SLC25A5	1.10650368348264e-59	0.600119498093546	0.917	0.6	1.62965862503323e-55	3	SLC25A5
NDUFB8	1.30430444122006e-59	0.384069109140626	0.379	0.107	1.9209795810289e-55	3	NDUFB8
GLTSCR21	1.08147374572498e-58	0.662829809137768	0.707	0.377	1.59279453270375e-54	3	GLTSCR2
RPL37	8.98341075790803e-57	0.51458389041856	0.992	0.99	1.32307673642469e-52	3	RPL37
PRCP	4.46116006462742e-55	0.440149084354666	0.553	0.22	6.57039654318326e-51	3	PRCP
RPL381	5.34888383337734e-55	0.668895654621912	0.942	0.778	7.87783610979815e-51	3	RPL38
EIF3F	6.83710909529099e-55	0.552416961794897	0.848	0.54	1.00696942755446e-50	3	EIF3F
RPLP2	1.14076594082603e-54	0.507859091775686	1	0.991	1.68012007764858e-50	3	RPLP2
SUB1	1.37847027577848e-54	0.581997969776998	0.861	0.553	2.03021102216654e-50	3	SUB1
EVL1	4.52297728662551e-53	0.369947749470667	0.412	0.131	6.66144094774205e-49	3	EVL
RPL32	1.82815589183676e-52	0.370059349666899	1	0.996	2.69250799749718e-48	3	RPL32
FBL	5.08046518946264e-52	0.415779754132415	0.525	0.207	7.48250913104057e-48	3	FBL
MAP3K8	1.1894170604707e-50	0.448572995210446	0.475	0.178	1.75177344666124e-46	3	MAP3K8
GNB2L1	1.97394535471101e-50	0.4429963937547	0.997	0.976	2.90722671841837e-46	3	GNB2L1
ATP5B1	9.74717283962662e-50	0.517301596978105	0.816	0.481	1.43556361582021e-45	3	ATP5B
ID21	1.60575370186887e-49	0.755391436831165	0.535	0.239	2.36495405211248e-45	3	ID2
RPS15A	7.2838600294692e-49	0.40417349999449	1	0.995	1.07276690514022e-44	3	RPS15A
ATP5A1	1.93743168431759e-48	0.495998151566154	0.755	0.425	2.85344938466295e-44	3	ATP5A1
IGFBP7	6.42758435721233e-48	0.319115432558631	0.374	0.12	9.46654624130232e-44	3	IGFBP7
ACTB1	9.43148699041829e-48	0.435822974433655	1	1	1.38906940394881e-43	3	ACTB
NDUFC2	1.12097947515748e-47	0.357211567714013	0.381	0.126	1.65097857101194e-43	3	NDUFC2
PPIA	2.24748971040371e-47	0.520833495248881	0.985	0.895	3.31010284548259e-43	3	PPIA
SNRPF	8.82427313029479e-47	0.388660508034509	0.576	0.251	1.29963894662982e-42	3	SNRPF
FAM162A	1.9551128789644e-46	0.300593678668679	0.308	0.088	2.87949024813877e-42	3	FAM162A
RPS15	2.43893404716969e-46	0.357567750630087	1	0.996	3.59206206467152e-42	3	RPS15
MRPL23	3.73118877455334e-46	0.308636668164538	0.323	0.096	5.49529482716215e-42	3	MRPL23
FAM49B	1.9189643459502e-45	0.46120491019427	0.707	0.376	2.82625068871546e-41	3	FAM49B
SEPT6	4.42355620365828e-45	0.352575210212279	0.414	0.148	6.51501357674791e-41	3	SEPT6
RPL7A	9.34594891350781e-45	0.414042613222186	0.995	0.987	1.37647135598143e-40	3	RPL7A
IL18	1.42574937842265e-44	0.28787630907864	0.308	0.09	2.09984368454088e-40	3	IL18
GDI21	1.28449464749992e-43	0.50122047046344	0.828	0.516	1.89180371683789e-39	3	GDI2
GNLY	2.36154756389736e-43	0.259436053573462	0.247	0.062	3.47808725210803e-39	3	GNLY
RPL22	4.44940957290784e-43	0.380475158867134	0.992	0.968	6.55309041897866e-39	3	RPL22
EIF3D	7.80836472906148e-43	0.424606654305704	0.598	0.294	1.15001595729617e-38	3	EIF3D
SLC25A61	8.98639011040751e-43	0.440144708379417	0.957	0.901	1.32351553546082e-38	3	SLC25A6
SRSF2	1.08959799249374e-42	0.426470712466385	0.601	0.291	1.60475992334478e-38	3	SRSF2
RNASE61	4.07851404634868e-42	0.462235064479896	0.568	0.272	6.00683548746234e-38	3	RNASE6
RPS10	1.48451524100753e-41	0.406705812343566	0.992	0.961	2.18639404695589e-37	3	RPS10
FCGR2B	1.98186345305083e-40	0.310984511558596	0.253	0.069	2.91888849365327e-36	3	FCGR2B
C1orf162	4.88865928113452e-40	0.502811648261725	0.889	0.629	7.20001738925492e-36	3	C1orf162
RPL6	1.29251397943675e-39	0.339332040372887	1	0.993	1.90361458891444e-35	3	RPL6
LDHA	1.89960707547009e-39	0.448878166029328	0.652	0.356	2.79774130075234e-35	3	LDHA
LINC01420	2.00320812734061e-39	0.265875555343928	0.331	0.108	2.95032492994725e-35	3	LINC01420
SRSF3	8.58069482360359e-39	0.432607848775498	0.705	0.399	1.26376473362034e-34	3	SRSF3
RPS71	1.90152438830303e-38	0.352784376728822	1	0.991	2.8005651190927e-34	3	RPS7
PAK1	2.16517838330335e-38	0.389595859704527	0.533	0.251	3.18887472292918e-34	3	PAK1
MYL12A	3.15697722926893e-38	0.360485165469812	0.96	0.806	4.64959606326728e-34	3	MYL12A
RP11.36591	7.2914363526051e-38	0.454860196482611	0.263	0.073	1.07388274601168e-33	3	RP11.3659
RPL14	2.26243251081986e-37	0.365432665557088	0.995	0.985	3.33211060193549e-33	3	RPL14
H2AFY	2.52885611265742e-37	0.466125681100491	0.811	0.52	3.72449928272185e-33	3	H2AFY
CORO1A1	3.50804269580666e-37	0.430024659501438	0.962	0.869	5.16664528238405e-33	3	CORO1A
CAT	4.89072405668905e-37	0.385909974901271	0.588	0.298	7.20305839069163e-33	3	CAT
ENO1	1.51261034041797e-36	0.461094795222753	0.816	0.544	2.22777250936759e-32	3	ENO1
PTRHD1	1.67163459042739e-36	0.355512910140783	0.51	0.233	2.46198342478146e-32	3	PTRHD1
SNRPE	1.71119093013051e-36	0.3570160564307	0.518	0.242	2.52024200189621e-32	3	SNRPE
RPS26	2.98022946853723e-36	0.721769897897281	0.854	0.809	4.38928196126163e-32	3	RPS26
IDH2	1.26640174538607e-35	0.301127366850452	0.379	0.145	1.86515649060461e-31	3	IDH2
BTF3	6.80250325385682e-35	0.349299114497725	0.987	0.92	1.00187267922803e-30	3	BTF3
RPS27A	1.25487089372786e-34	0.301341295834587	1	0.997	1.84817385228239e-30	3	RPS27A
JAML	2.19906766115732e-33	0.474454840203744	0.755	0.509	3.2387868513525e-29	3	JAML
HSPA81	4.00471887519224e-33	0.534520590500907	0.755	0.498	5.89814995938313e-29	3	HSPA8
DEGS1	1.37776177854997e-31	0.254860160754339	0.303	0.108	2.02916754744839e-27	3	DEGS1
CCT3	1.43642733316655e-31	0.292180256180701	0.396	0.167	2.11557017628769e-27	3	CCT3
NDUFA41	2.28879333743074e-31	0.389390224154824	0.826	0.545	3.370934827368e-27	3	NDUFA4
RPL19	2.70445121795622e-31	0.301100379411564	1	0.997	3.98311575380592e-27	3	RPL19
LITAF	3.15260815344329e-31	0.357068948823161	0.528	0.264	4.64316128839128e-27	3	LITAF
HNRNPC	9.28657682610163e-31	0.391398179676198	0.689	0.421	1.36772703494825e-26	3	HNRNPC
CTSH	1.98516518389545e-30	0.387120481675988	0.657	0.387	2.92375128284121e-26	3	CTSH
VDAC1	2.76607478757826e-30	0.307447332519114	0.492	0.239	4.07387494714526e-26	3	VDAC1
TMEM14C	4.78397830940658e-30	0.343320448800972	0.505	0.257	7.04584325409401e-26	3	TMEM14C
EIF3H	1.52372436537966e-29	0.385229936372984	0.783	0.542	2.24414124533117e-25	3	EIF3H
CPVL1	5.06601094196721e-29	0.592243098938653	0.795	0.587	7.46122091532931e-25	3	CPVL
IRF8	1.07529587610641e-28	0.575801760495288	0.359	0.154	1.58369576632952e-24	3	IRF8
SRSF5	1.29937554353477e-28	0.385693239813361	0.72	0.473	1.91372030051801e-24	3	SRSF5
MZT2B	2.57842559237844e-28	0.339119454571544	0.604	0.34	3.79750521245496e-24	3	MZT2B
LSP1	3.72324586629956e-28	0.344861946938747	0.965	0.867	5.48359651188599e-24	3	LSP1
RNH11	7.44609430237305e-28	0.359019643600501	0.677	0.421	1.0966607688535e-23	3	RNH1
ATP5J2	1.45374469894718e-27	0.362088485907507	0.78	0.524	2.14107519260941e-23	3	ATP5J2
ATP5G3	1.98819266810232e-27	0.345614500628506	0.808	0.531	2.9282101615811e-23	3	ATP5G3
ANXA6	2.96298101374384e-27	0.269593936179813	0.351	0.148	4.36387843704193e-23	3	ANXA6
DUSP2	3.86847061134975e-27	0.267975016071086	0.25	0.087	5.69748351639591e-23	3	DUSP2
IL13RA1	6.88643798840439e-27	0.279750311629642	0.354	0.151	1.0142345869322e-22	3	IL13RA1
QARS	9.49938427519587e-27	0.251512977888704	0.348	0.147	1.39906931605085e-22	3	QARS
HSP90AB11	1.23112550544528e-26	0.389946759424744	0.71	0.449	1.81320164441981e-22	3	HSP90AB1
OSTC	2.19213740645011e-26	0.323702660181161	0.525	0.285	3.22857997221972e-22	3	OSTC
PSMA1	3.00925302788824e-26	0.31245330429399	0.518	0.277	4.4320278594738e-22	3	PSMA1
NDUFA11	3.46378676351974e-26	0.304582973485126	0.407	0.192	5.10146514531188e-22	3	NDUFA11
ATXN10	6.68675859577556e-26	0.253530518967651	0.361	0.158	9.84825805985825e-22	3	ATXN10
VAMP2	9.25732362215164e-26	0.253940671868327	0.343	0.147	1.36341862307049e-21	3	VAMP2
DDOST	9.37610867187288e-26	0.260966700566023	0.414	0.194	1.38091328519344e-21	3	DDOST
EIF3I	1.00683120478633e-25	0.2915942590314	0.465	0.236	1.4828609984093e-21	3	EIF3I
UBB	1.04039990012497e-25	0.392040516124065	0.715	0.489	1.53230097290405e-21	3	UBB
RAB7A	1.55605321752004e-25	0.349973460140034	0.601	0.358	2.29175517876351e-21	3	RAB7A
SNRPD1	2.52956452596216e-25	0.263056955467514	0.457	0.225	3.72554263383707e-21	3	SNRPD1
CYCS1	4.86115368251921e-25	0.291763327033329	0.419	0.204	7.15950714361429e-21	3	CYCS
BLOC1S1	6.87079776815885e-25	0.276619592919999	0.409	0.192	1.01193109529444e-20	3	BLOC1S1
SLC25A3	7.58621076982272e-25	0.38134145339829	0.828	0.621	1.11729712217949e-20	3	SLC25A3
HSPD1	5.2678033784432e-24	0.279806093553077	0.429	0.214	7.75842081577114e-20	3	HSPD1
EIF4A2	6.29754185096988e-24	0.313064394749562	0.497	0.27	9.27501963810844e-20	3	EIF4A2
DBI	1.96809428058147e-23	0.399855779565814	0.692	0.472	2.89860925644038e-19	3	DBI
DUSP23	3.03072968846572e-23	0.259771675819614	0.366	0.171	4.46365868517231e-19	3	DUSP23
RGS10	8.14574664917564e-23	0.254676941830569	0.639	0.396	1.19970556649059e-18	3	RGS10
NAP1L11	9.88931247180282e-23	0.36841293852079	0.76	0.538	1.45649794084712e-18	3	NAP1L1
RBPJ	1.13442952329289e-22	0.274256337227418	0.422	0.213	1.67078780190576e-18	3	RBPJ
LIMD21	1.17545637694542e-22	0.346489925219049	0.811	0.58	1.73121215196522e-18	3	LIMD2
RPL12	1.27202397339737e-22	0.255626539490388	1	0.994	1.87343690801965e-18	3	RPL12
RBM3	2.31989542334123e-22	0.344275809207497	0.755	0.52	3.41674197949697e-18	3	RBM3
SARAF1	3.04769220867737e-22	0.303016198908992	0.806	0.548	4.48864108494002e-18	3	SARAF
NDUFV2	4.09157729306826e-22	0.276468027061015	0.523	0.294	6.02607503723094e-18	3	NDUFV2
ENSA	4.10083328450651e-22	0.267801859794058	0.429	0.221	6.03970726142118e-18	3	ENSA
APRT	4.14305198018774e-22	0.289588141269156	0.682	0.429	6.1018869564205e-18	3	APRT
ATP5G1	6.15181802900257e-22	0.253627345812058	0.444	0.232	9.06039759311498e-18	3	ATP5G1
SERBP1	6.93436956369084e-22	0.297799075173793	0.591	0.361	1.02129394934039e-17	3	SERBP1
CLNS1A	7.5948843742184e-22	0.272888172914641	0.49	0.271	1.11857457063489e-17	3	CLNS1A
HERPUD1	9.26962913785415e-22	0.37150811967459	0.485	0.284	1.36523097942316e-17	3	HERPUD1
CNN2	9.44311340089139e-22	0.295557858658696	0.52	0.296	1.39078174168328e-17	3	CNN2
HNRNPA0	2.42911565097255e-21	0.282463026933909	0.518	0.297	3.57760153075237e-17	3	HNRNPA0
SNRPD2	2.43893319918984e-21	0.296303339441252	0.689	0.454	3.5920608157668e-17	3	SNRPD2
SBDS	2.96462571142933e-21	0.255598134144506	0.295	0.129	4.36630074779312e-17	3	SBDS
XRCC6	3.72375805821662e-21	0.272713328626846	0.487	0.271	5.48435086814144e-17	3	XRCC6
TAGLN2	4.36267804815617e-21	0.271886522188662	0.778	0.578	6.4253522293244e-17	3	TAGLN2
YWHAE	1.05417763113636e-20	0.302354781635538	0.533	0.32	1.55259281513763e-16	3	YWHAE
SMDT1	1.45162141171432e-20	0.299731119549054	0.621	0.394	2.13794801517286e-16	3	SMDT1
ALDH2	1.913554991786e-20	0.305311033081638	0.593	0.367	2.81828379190242e-16	3	ALDH2
CSTB1	3.37748124302601e-20	0.29934499568115	0.76	0.543	4.9743543747287e-16	3	CSTB
ACTR31	5.09189152568201e-20	0.327225868136657	0.682	0.474	7.49933783902446e-16	3	ACTR3
CAPN2	1.55921816936762e-19	0.276185461595022	0.442	0.245	2.29641651984464e-15	3	CAPN2
SAMHD1	1.9180161999524e-19	0.401018377089596	0.818	0.654	2.82485425928989e-15	3	SAMHD1
SRP9	3.16363181222021e-19	0.263898807369036	0.447	0.249	4.65939693303792e-15	3	SRP9
SCP2	3.19317367687764e-19	0.2551402987366	0.437	0.241	4.70290619130539e-15	3	SCP2
UXT	3.42418006333997e-19	0.287138681234498	0.556	0.35	5.04313239728711e-15	3	UXT
SYNGR21	1.39136755365206e-18	0.260437509332458	0.593	0.369	2.04920613301876e-14	3	SYNGR2
NCL	2.22291536706757e-18	0.298997184714053	0.619	0.407	3.27390975261712e-14	3	NCL
COX6C1	2.76306155868443e-18	0.283187491819544	0.742	0.526	4.06943706363043e-14	3	COX6C
SSR1	3.37884608202643e-18	0.260599890604975	0.462	0.267	4.97636450960852e-14	3	SSR1
ARF6	4.13968588759886e-18	0.283755430906783	0.561	0.358	6.0969293752556e-14	3	ARF6
ARPC4	5.11407757652994e-18	0.285429336672304	0.432	0.246	7.53201345471329e-14	3	ARPC4
CAP11	5.32662479038039e-18	0.276339888164791	0.763	0.536	7.84505299127224e-14	3	CAP1
RPL17	5.8791300338935e-18	0.260815474967548	0.965	0.879	8.65878271391834e-14	3	RPL17
UBE2L3	7.02012320458925e-18	0.258504676708429	0.495	0.295	1.0339237455719e-13	3	UBE2L3
NDUFA12	2.08394285139862e-17	0.267456672204287	0.545	0.342	3.06923103153989e-13	3	NDUFA12
ACAA11	2.45447438827152e-17	0.252977263547645	0.412	0.231	3.61494987904629e-13	3	ACAA1
BRK1	5.09652646677635e-17	0.264209472654288	0.77	0.559	7.5061641802682e-13	3	BRK1
MALAT1	8.69992914964349e-17	0.276589195705226	1	0.997	1.28132556515949e-12	3	MALAT1
LY86	1.29695710667202e-16	0.27911205720475	0.586	0.388	1.91015842670655e-12	3	LY86
CKLF	1.74951895191799e-16	0.274522167897555	0.497	0.307	2.57669151238482e-12	3	CKLF
HNRNPM	1.83860184476788e-16	0.270118651819557	0.447	0.267	2.70789279697413e-12	3	HNRNPM
CD1D	2.23861277118674e-16	0.267952210016626	0.399	0.227	3.29702888940383e-12	3	CD1D
EIF3K	2.94750480429525e-16	0.265099371272711	0.896	0.752	4.34108507576604e-12	3	EIF3K
CD33	4.44813409073316e-16	0.251254969401547	0.452	0.269	6.55121188883179e-12	3	CD33
EIF5A	1.12108172041878e-15	0.33051994918284	0.452	0.288	1.65112915783279e-11	3	EIF5A
CAPG1	3.32055045733045e-15	0.274880475773802	0.669	0.467	4.89050671355629e-11	3	CAPG
PDIA3	3.49502001946026e-15	0.262077658264503	0.556	0.367	5.14746548466107e-11	3	PDIA3
PPIB	1.66900302523045e-14	0.260202191480113	0.747	0.536	2.4581076555594e-10	3	PPIB
RAN	1.77462813161357e-14	0.253319557588983	0.571	0.39	2.61367231224046e-10	3	RAN
HSP90B1	3.99361509465468e-14	0.310810339988973	0.571	0.404	5.88179631140741e-10	3	HSP90B1
HNRNPK	6.8189758743266e-14	0.266902686501873	0.689	0.516	1.00429876677082e-09	3	HNRNPK
LGALS21	1.17957403334352e-13	0.32469074597772	0.543	0.372	1.73727663630833e-09	3	LGALS2
CALR1	2.6329992388611e-13	0.30129975314025	0.452	0.291	3.87788127899463e-09	3	CALR
HSP90AA11	1.06408317056793e-12	0.261781710174113	0.742	0.55	1.56718169361245e-08	3	HSP90AA1
SNX3	3.89944462760155e-11	0.433431113633025	0.722	0.547	5.74310204753156e-07	3	SNX3
HLA-DQA11	1.57836303672059e-10	1.49737915269731	0.364	0.307	2.32461308048209e-06	3	HLA-DQA1
HLA-DRB1	1.76490803048331e-10	0.420398954813067	0.364	0.81	2.59935654729582e-06	3	HLA-DRB1
HLA-DRA	3.26062836644784e-10	0.798631105470347	0.364	0.839	4.80225345810438e-06	3	HLA-DRA
CRIP1	3.60827857450952e-08	0.312113871111002	0.434	0.316	0.000531427268453762	3	CRIP1
HLA-DRB51	7.2280306362749e-06	0.529649477593235	0.364	0.738	0.106454435211057	3	HLA-DRB5
HLA-DPA11	0.000149958463237321	0.834845353784666	0.364	0.706	1	3	HLA-DPA1
MALAT11	1.16303601613076e-174	1.75060005253719	1	0.997	1.71291944455739e-170	4	MALAT1
MT-ND3	6.04825473235921e-121	2.03581212941616	0.882	0.841	8.90786956981864e-117	4	MT-ND3
MT-CYB	1.05078547534189e-119	1.77188629610362	0.882	0.843	1.54759684808354e-115	4	MT-CYB
MT-CO1	7.20586277831108e-119	1.75986985327679	0.882	0.846	1.06127946998966e-114	4	MT-CO1
MT-ND4L	7.85887594970203e-119	1.95520054824248	0.882	0.832	1.15745524987211e-114	4	MT-ND4L
NEAT1	1.21162534403079e-117	1.61377243672919	0.991	0.852	1.78448180668855e-113	4	NEAT1
MT-CO3	1.46814982658358e-117	1.84277929347443	0.882	0.845	2.1622910645923e-113	4	MT-CO3
MT-CO2	1.55312906474696e-115	1.62308776788731	0.882	0.846	2.28744848655932e-111	4	MT-CO2
MT-ND5	1.05495122267285e-107	1.68338777709215	0.882	0.78	1.55373216075257e-103	4	MT-ND5
MT-ATP81	3.2707225496072e-95	2.02986789003505	0.882	0.818	4.81712017106149e-91	4	MT-ATP8
MT-ND1	9.72533547940827e-91	1.37454264714001	0.882	0.828	1.43234740940725e-86	4	MT-ND1
MT-ND41	3.32040283997379e-77	1.12825097212549	0.882	0.807	4.8902893027134e-73	4	MT-ND4
MT-ND21	1.03260801801921e-76	1.17140036125002	0.882	0.808	1.52082508893869e-72	4	MT-ND2
MT-ATP6	1.485333639729e-76	1.19175330827628	0.882	0.792	2.18759938459287e-72	4	MT-ATP6
FOS	9.78753719967786e-74	1.23508042102906	0.991	0.797	1.44150847876856e-69	4	FOS
HBB1	1.03032813035059e-66	0.367533825717354	0.62	0.251	1.51746727038035e-62	4	HBB
MT-ND6	3.47749587297484e-66	1.19606746456707	0.758	0.465	5.12165592171734e-62	4	MT-ND6
SAT11	2.24518239163186e-64	1.13172763050888	0.994	0.917	3.3067046263954e-60	4	SAT1
CSF3R	1.29266259644505e-50	0.993984178701747	0.674	0.449	1.90383347204428e-46	4	CSF3R
DUSP11	1.49423108961804e-50	0.88486778422315	0.991	0.783	2.20070354878945e-46	4	DUSP1
CCNL1	9.38917553185267e-48	0.865030107629969	0.608	0.359	1.38283777233126e-43	4	CCNL1
PTPRC1	2.94109816140848e-47	0.800910331367454	0.96	0.806	4.33164937212241e-43	4	PTPRC
VCAN1	2.48469628468053e-44	0.892497048799643	0.951	0.761	3.65946068807749e-40	4	VCAN
ZEB2	2.60306072988895e-33	0.828718894676481	0.628	0.479	3.83378784298045e-29	4	ZEB2
RSRP1	8.2820715892642e-30	0.715930516410871	0.487	0.301	1.21978350366683e-25	4	RSRP1
HNRNPA2B1	3.86813643522542e-26	0.497762313521758	0.885	0.725	5.6969913418e-22	4	HNRNPA2B1
USP15	2.29571184868184e-22	0.687497012566295	0.499	0.347	3.38112441073861e-18	4	USP15
ATG16L2	6.14605591658574e-21	0.550163386819649	0.378	0.219	9.05191115394748e-17	4	ATG16L2
DPYD	1.81128277297006e-20	0.642025398597505	0.438	0.293	2.66765726803031e-16	4	DPYD
KLF6	1.12720097310388e-19	0.687345351971625	0.637	0.563	1.6601415931874e-15	4	KLF6
PLCB1	5.76815660794374e-19	0.349394376556484	0.196	0.073	8.49534105217953e-15	4	PLCB1
DOCK8	3.02862954288623e-18	0.541063081080634	0.493	0.362	4.46056559076284e-14	4	DOCK8
AKAP13	3.44377263901458e-18	0.545626606222877	0.481	0.355	5.07198834274067e-14	4	AKAP13
ZFP36	2.7411109966203e-17	0.440804024066444	0.821	0.672	4.03710827582238e-13	4	ZFP36
MCL1	5.34910238576601e-17	0.559597558863638	0.709	0.62	7.87815799375617e-13	4	MCL1
RNF213	3.28256556440385e-16	0.624275747718589	0.464	0.357	4.834562563254e-12	4	RNF213
NFKBIZ1	3.90178311852043e-16	0.665768969311375	0.427	0.303	5.7465461769569e-12	4	NFKBIZ
AHNAK	6.32295275259035e-16	0.598145653272304	0.597	0.532	9.31244481401507e-12	4	AHNAK
HBA2	9.66381958104337e-16	0.693949353179979	0.202	0.083	1.42328734789607e-11	4	HBA2
XIST	1.08334535027606e-15	0.604621179514163	0.372	0.242	1.59555103188658e-11	4	XIST
RBM39	2.40913735489264e-15	0.521519989451831	0.507	0.424	3.54817749628588e-11	4	RBM39
CYBB	2.70395890505985e-15	0.494304636997004	0.839	0.715	3.98239067537215e-11	4	CYBB
ITGB2-AS1	3.56025252127694e-14	0.277258756086043	0.164	0.065	5.24353991333668e-10	4	ITGB2-AS1
MYO1F	8.15542179627649e-14	0.516332299428839	0.496	0.415	1.2011305221556e-09	4	MYO1F
DMXL2	1.44531611096013e-13	0.498519207932571	0.363	0.248	2.12866156822207e-09	4	DMXL2
TXNIP1	6.49336829713013e-13	0.373189966404049	0.942	0.773	9.56343282801325e-09	4	TXNIP
IER2	2.05006606873528e-12	0.374861820234475	0.836	0.686	3.01933730603332e-08	4	IER2
PARP14	5.0621994463559e-12	0.44191525670077	0.334	0.219	7.45560734459298e-08	4	PARP14
SSH2	9.70148156555454e-12	0.487496449889374	0.375	0.271	1.42883420497487e-07	4	SSH2
TNFAIP2	1.31983759998013e-11	0.474384117430868	0.418	0.324	1.94385681725074e-07	4	TNFAIP2
NAIP1	8.61981759606469e-11	0.448768985883628	0.421	0.332	1.26952673554841e-06	4	NAIP
SF1	1.60736330123462e-10	0.499356664157184	0.447	0.387	2.36732467005834e-06	4	SF1
WSB11	1.68649128569777e-10	0.547859982409472	0.452	0.401	2.48386436557567e-06	4	WSB1
IL17RA	8.93130889695968e-09	0.512893035407345	0.406	0.346	0.000131540317434422	4	IL17RA
CHN2	9.56067336209697e-09	0.323293546502702	0.219	0.13	0.000140809597276964	4	CHN2
POLR2J3	9.79244456280962e-09	0.279995467923727	0.242	0.145	0.00014422312352106	4	POLR2J3
FCGR2B1	1.27968819289465e-08	0.254621863201797	0.153	0.075	0.000188472477049524	4	FCGR2B
PLXDC2	2.3026911840434e-08	0.414869914913527	0.375	0.303	0.000339140357585912	4	PLXDC2
TYMP1	2.31033108494895e-08	0.297401413489328	0.977	0.842	0.000340265562191281	4	TYMP
IQGAP1	4.22987658754808e-08	0.442577923993291	0.496	0.47	0.000622976223814081	4	IQGAP1
BTG2	1.81449774790649e-07	0.425391072864665	0.337	0.262	0.00267239228311667	4	BTG2
N4BP2L2	3.69945668734564e-07	0.392823507585527	0.378	0.318	0.00544855980912265	4	N4BP2L2
FUS	3.73455232050616e-07	0.390663873338174	0.386	0.33	0.00550024865764147	4	FUS
DDX5	3.76564290131592e-07	0.310686729802468	0.741	0.71	0.00554603886505808	4	DDX5
NCF12	4.07106498857468e-07	0.271148366954658	0.833	0.671	0.00599586451517279	4	NCF1
THBS1	5.52161759944668e-07	0.35787320905616	0.176	0.1	0.00813223840046507	4	THBS1
PSAP1	6.60636746222482e-07	0.268201108083462	1	0.958	0.00972985799836471	4	PSAP
FGL2	9.34327119869561e-07	0.253433915892498	0.81	0.702	0.0137607698214389	4	FGL2
IGF2R	9.5233619901265e-07	0.337186369175513	0.254	0.176	0.0140260075390583	4	IGF2R
TLE4	1.48077472941254e-06	0.293748421500165	0.254	0.176	0.0218088502147878	4	TLE4
FGD2	2.00585082335506e-06	0.276338306525977	0.233	0.158	0.0295421709263734	4	FGD2
PNN	2.94134069808888e-06	0.275132111736548	0.239	0.165	0.0433200658014531	4	PNN
RB1	6.7148911456359e-06	0.310598834888686	0.256	0.19	0.0988969167929256	4	RB1
SON	6.96116816945221e-06	0.353821106413352	0.487	0.483	0.102524084799692	4	SON
CELF2	1.29184767893196e-05	0.346197914445045	0.357	0.317	0.190263326153098	4	CELF2
ADGRE21	1.84792762972437e-05	0.314822594705342	0.251	0.191	0.272162781305806	4	ADGRE2
VMP1	2.18898217117614e-05	0.380868486031723	0.386	0.368	0.322393294170822	4	VMP1
KMT2C	2.27015993031503e-05	0.322788994513481	0.254	0.194	0.334349154536798	4	KMT2C
RNF1491	3.92565277873246e-05	0.389404221996805	0.424	0.419	0.578170141251716	4	RNF149
MCTP1	6.96558772246741e-05	0.295165302604244	0.231	0.172	1	4	MCTP1
LRRK2	8.24930831353375e-05	0.366790024555252	0.357	0.329	1	4	LRRK2
NUMB	8.89711538841318e-05	0.273017198422084	0.323	0.277	1	4	NUMB
JAK2	0.000102603856808303	0.266196406380662	0.233	0.176	1	4	JAK2
VPS13C	0.000111939070569294	0.324890967458909	0.303	0.257	1	4	VPS13C
DDX17	0.00013045904403526	0.291063716456535	0.378	0.349	1	4	DDX17
IRAK3	0.000161570445230631	0.367559642735288	0.317	0.281	1	4	IRAK3
SLC11A1	0.000202482117055976	0.367767296759282	0.38	0.362	1	4	SLC11A1
ITGB2	0.000246842581194006	0.266774417802651	0.937	0.836	1	4	ITGB2
LYST1	0.000281017837531284	0.31330109816969	0.383	0.365	1	4	LYST
SLC8A1	0.000317495518958734	0.270288494320397	0.219	0.169	1	4	SLC8A1
EGR11	0.000364130316581091	0.347898336782236	0.386	0.349	1	4	EGR1
NIPBL	0.000617308904413881	0.258367149328867	0.245	0.197	1	4	NIPBL
SMCHD1	0.000678618812962565	0.288409526984397	0.314	0.274	1	4	SMCHD1
STK17B	0.00122524078691262	0.341268107716691	0.444	0.464	1	4	STK17B
STK4	0.00127090591902299	0.270528049843887	0.337	0.318	1	4	STK4
BACH1	0.00132754405785214	0.317509297574332	0.303	0.276	1	4	BACH1
REL	0.00137495286622223	0.301019864192459	0.346	0.333	1	4	REL
ADAR	0.00180038696980491	0.256766213021178	0.297	0.273	1	4	ADAR
ADGRE51	0.00205208802817727	0.309947530380194	0.343	0.323	1	4	ADGRE5
STAT3	0.00275728393924167	0.289813653173754	0.271	0.244	1	4	STAT3
CLEC12A	0.00393580346141635	0.325574066023705	0.441	0.481	1	4	CLEC12A
FAM65B	0.00704266634580132	0.299700069375745	0.34	0.338	1	4	FAM65B
PPBP	0	5.61836274927499	0.991	0.084	0	5	PPBP
TUBB1	0	3.57983587823315	0.94	0.023	0	5	TUBB1
PF4	0	3.40849285875033	0.934	0.033	0	5	PF4
NRGN	0	3.2524503382966	0.975	0.178	0	5	NRGN
CCL5	0	3.22104467532538	0.946	0.072	0	5	CCL5
HIST1H2AC	0	3.09617982585686	0.871	0.05	0	5	HIST1H2AC
GNG11	0	3.03712627451795	0.937	0.028	0	5	GNG11
SDPR	0	2.94442706735112	0.909	0.033	0	5	SDPR
CLU	0	2.67426124188786	0.858	0.034	0	5	CLU
GP9	0	2.67236066187873	0.886	0.011	0	5	GP9
SPARC	0	2.58341826553197	0.855	0.028	0	5	SPARC
MYL9	0	2.51308624665253	0.789	0.019	0	5	MYL9
C6orf25	0	2.34799354452785	0.839	0.014	0	5	C6orf25
TSC22D1	0	2.24338298488518	0.653	0.018	0	5	TSC22D1
PRKAR2B	0	2.23783969504264	0.845	0.046	0	5	PRKAR2B
TUBA4A	0	2.21419390307621	0.804	0.112	0	5	TUBA4A
ODC1	0	2.19590238152713	0.798	0.078	0	5	ODC1
CMTM5	0	2.02838858997518	0.757	0.009	0	5	CMTM5
PF4V1	0	1.93752977561384	0.694	0.013	0	5	PF4V1
TMEM40	0	1.87932294114244	0.65	0.004	0	5	TMEM40
KIF2A	0	1.87596403373599	0.757	0.093	0	5	KIF2A
MMD	0	1.87109627193014	0.672	0.021	0	5	MMD
GRAP2	0	1.84081379742934	0.672	0.012	0	5	GRAP2
TREML1	0	1.82462641007521	0.732	0.011	0	5	TREML1
NGFRAP1	0	1.7475864124785	0.773	0.018	0	5	NGFRAP1
ITGA2B	0	1.71392266442117	0.697	0.009	0	5	ITGA2B
PGRMC1	0	1.60910672294701	0.713	0.066	0	5	PGRMC1
HIST1H3H	0	1.591477200241	0.495	0.013	0	5	HIST1H3H
TRIM58	0	1.5830336525597	0.599	0.013	0	5	TRIM58
HBG2	0	1.54591101963808	0.36	0.012	0	5	HBG2
PTGS1	0	1.50308983477614	0.628	0.039	0	5	PTGS1
PDLIM1	0	1.49977660456902	0.634	0.022	0	5	PDLIM1
AP003068.23	0	1.46653185736722	0.584	0.011	0	5	AP003068.23
TPM1	0	1.35252196458496	0.599	0.049	0	5	TPM1
C2orf88	0	1.34475358298037	0.539	0.006	0	5	C2orf88
CLEC1B	0	1.32181700155037	0.539	0.004	0	5	CLEC1B
ESAM	0	1.26085788869617	0.492	0.002	0	5	ESAM
HIST1H2BJ	0	1.23564458272265	0.467	0.005	0	5	HIST1H2BJ
RAB27B	0	1.18486057902424	0.461	0.003	0	5	RAB27B
GMPR	0	1.15393146187532	0.514	0.026	0	5	GMPR
C19orf33	0	1.04522957757477	0.401	0.011	0	5	C19orf33
GUCY1B3	0	0.999970967663919	0.442	0.012	0	5	GUCY1B3
ITGB3	0	0.972410960935367	0.42	0.003	0	5	ITGB3
PLA2G12A	0	0.955612645630352	0.454	0.021	0	5	PLA2G12A
AP001189.4	0	0.952627219665932	0.423	0.006	0	5	AP001189.4
SH3BGRL2	0	0.903957576042473	0.397	0.004	0	5	SH3BGRL2
MYLK	0	0.851108114828539	0.375	0.004	0	5	MYLK
SEPT5	0	0.843443316326141	0.363	0.002	0	5	SEPT5
GP1BA	0	0.827166056696105	0.35	0.003	0	5	GP1BA
LINC00989	0	0.822647241366245	0.356	0.002	0	5	LINC00989
ALOX12	0	0.807768465554723	0.322	0.002	0	5	ALOX12
TUBA8	0	0.79816087530892	0.356	0.001	0	5	TUBA8
FHL1	0	0.781800057051493	0.353	0.003	0	5	FHL1
DMTN	0	0.779344268635213	0.338	0.002	0	5	DMTN
HRAT92	0	0.71592481712779	0.306	0.003	0	5	HRAT92
FAXDC2	0	0.672244971262277	0.312	0.004	0	5	FAXDC2
PDGFA	0	0.668764784913194	0.256	0.002	0	5	PDGFA
PTCRA	0	0.660370946781988	0.284	0.002	0	5	PTCRA
CLDN5	0	0.659966603998823	0.256	0.002	0	5	CLDN5
LTBP1	0	0.655016133633011	0.306	0.002	0	5	LTBP1
MMRN1	0	0.638408333159005	0.274	0.001	0	5	MMRN1
SELP	0	0.634473443105441	0.284	0.002	0	5	SELP
ARHGAP6	0	0.631946986976087	0.29	0.005	0	5	ARHGAP6
PDE5A	0	0.624858860147889	0.268	0.002	0	5	PDE5A
PROS1	0	0.606679985552474	0.262	0.003	0	5	PROS1
ENKUR	0	0.601918942957491	0.271	0.002	0	5	ENKUR
LGALSL	0	0.559798839152751	0.252	0.001	0	5	LGALSL
NT5M	0	0.534824128582189	0.271	0.004	0	5	NT5M
RP11-879F14.2	0	0.525686773588821	0.246	0.001	0	5	RP11-879F14.2
LY6G6F	0	0.497396023631931	0.233	0.001	0	5	LY6G6F
SNCA	2.69918726874669e-307	1.31632059431842	0.577	0.048	3.97536300941012e-303	5	SNCA
ENDOD1	3.9579604486995e-303	0.803399140607482	0.366	0.013	5.82928414884462e-299	5	ENDOD1
TMEM158	3.13929627317137e-300	0.498186339038458	0.24	0.003	4.6235555511268e-296	5	TMEM158
F13A1	3.68650157259354e-292	2.00385058579379	0.804	0.124	5.42947951611577e-288	5	F13A1
CTTN	2.32834193671428e-290	0.51693343628891	0.24	0.003	3.42918200439279e-286	5	CTTN
SLA2	1.16593010290603e-284	0.489120821065624	0.227	0.002	1.71718185556e-280	5	SLA2
DNM3	1.39759540783839e-280	0.474271264088271	0.205	0.001	2.05837851666438e-276	5	DNM3
GP6	1.43563863399048e-280	0.438031595452552	0.205	0.001	2.11440858014117e-276	5	GP6
FO538757.3	4.10625778448401e-279	0.448466700399145	0.199	0.001	6.04769646498805e-275	5	FO538757.3
TNFSF4	1.84619620178927e-278	0.465030545273593	0.196	0.001	2.71907776599524e-274	5	TNFSF4
SMIM5	2.20624660028329e-272	0.479788095829055	0.215	0.002	3.24935999289723e-268	5	SMIM5
CA2	6.15297532944604e-272	1.18491228436626	0.47	0.033	9.06210206520813e-268	5	CA2
CALD1	1.39915285788479e-271	0.450783081415403	0.202	0.001	2.06067232909272e-267	5	CALD1
RP11-501J20.5	4.99439808937091e-270	0.457213931504456	0.208	0.002	7.35574950602548e-266	5	RP11-501J20.5
LMNA	7.42986663936137e-265	0.87815597364974	0.388	0.02	1.09427075864514e-260	5	LMNA
MFAP3L	6.03952806267818e-264	0.413543459847479	0.202	0.002	8.89501693071243e-260	5	MFAP3L
TAL1	6.37460070432187e-262	0.403881936196874	0.196	0.001	9.38851191732524e-258	5	TAL1
TMEM140	9.33068981393047e-262	1.04281661255612	0.435	0.029	1.37422399579568e-257	5	TMEM140
CDC14B	1.79374617011491e-259	0.411342674379605	0.186	0.001	2.64182935934524e-255	5	CDC14B
LAT	3.33686595019325e-259	0.926661212035999	0.369	0.019	4.91453617144462e-255	5	LAT
HEMGN	2.70770391740258e-258	0.435482176560588	0.18	0.001	3.98790632955051e-254	5	HEMGN
SPX	3.78006450686458e-253	0.375934646752565	0.192	0.002	5.56727900571015e-249	5	SPX
HIST1H2AG	3.84383997744957e-253	0.456607374824977	0.202	0.002	5.66120751878772e-249	5	HIST1H2AG
MAP3K7CL	1.71459763020312e-251	1.37695795311061	0.574	0.061	2.52525938976315e-247	5	MAP3K7CL
TFPI	2.1857423998794e-250	0.386806272097379	0.183	0.001	3.21916140654238e-246	5	TFPI
SCN1B	8.96497705039398e-250	0.5039923653285	0.215	0.003	1.32036181998203e-245	5	SCN1B
RNF11	7.95564894583868e-245	1.51501799838786	0.656	0.091	1.17170797674312e-240	5	RNF11
PDZK1IP1	3.64893996057352e-243	0.592284681619542	0.227	0.004	5.37415877393268e-239	5	PDZK1IP1
RP11-367G6.3	7.84044052439451e-235	0.571316027881864	0.243	0.006	1.15474008043282e-230	5	RP11-367G6.3
F2R	1.07052801435172e-231	0.451476499345162	0.208	0.004	1.57667365953721e-227	5	F2R
ANKRD9	1.94868598835373e-230	0.474944123597741	0.23	0.005	2.87002472364737e-226	5	ANKRD9
DAB2	2.64017460988176e-230	0.770042941162072	0.331	0.017	3.88844916543386e-226	5	DAB2
PRKAR1B	2.6373456991914e-229	0.545830626901839	0.265	0.009	3.88428274576909e-225	5	PRKAR1B
TRAPPC3L	3.22565992300629e-229	0.398421137996663	0.186	0.002	4.75075193460367e-225	5	TRAPPC3L
HIST1H2BC	2.83109554551574e-224	0.746083281269231	0.297	0.013	4.16963751943559e-220	5	HIST1H2BC
CD226	3.31113401526582e-224	0.57477568824263	0.256	0.008	4.8766381776835e-220	5	CD226
GATA1	2.40511613904701e-220	0.397602617753303	0.161	0.001	3.54225504958844e-216	5	GATA1
ITGB5	2.70063646318526e-220	0.319600105752029	0.161	0.001	3.97749738297924e-216	5	ITGB5
TBXA2R	3.91551048472137e-218	0.331298242315068	0.148	0	5.76676384189764e-214	5	TBXA2R
ELOVL7	2.20187560532306e-215	0.326665722117976	0.158	0.001	3.2429223915198e-211	5	ELOVL7
VCL	1.44420223206017e-214	1.71189258588609	0.729	0.141	2.12702104737822e-210	5	VCL
TPTEP1	8.12932312197503e-214	0.876339816961953	0.382	0.027	1.19728670940448e-209	5	TPTEP1
MAP1A	1.1740546256484e-209	0.296562162720534	0.164	0.002	1.72914765265497e-205	5	MAP1A
RSU1	3.20524758901658e-209	1.67328238181622	0.741	0.153	4.72068864910361e-205	5	RSU1
RGS18	4.75744412590248e-209	2.3386824899763	0.83	0.214	7.00676370862918e-205	5	RGS18
GNAZ	1.42827457878534e-207	0.337297172318012	0.158	0.001	2.10356279963505e-203	5	GNAZ
GFI1B	2.48465564441564e-204	0.37411523148053	0.18	0.003	3.65940083309535e-200	5	GFI1B
TSPAN13	1.49142070664881e-202	0.374721448328537	0.17	0.002	2.19656441675237e-198	5	TSPAN13
KIFC3	5.6555574269145e-201	0.356499688563558	0.174	0.003	8.32950497835968e-197	5	KIFC3
LINC01151	4.01243898300597e-199	0.358521402796998	0.155	0.001	5.9095201341712e-195	5	LINC01151
SSX2IP	9.32568341402613e-199	0.499132434868383	0.24	0.009	1.37348665321777e-194	5	SSX2IP
GRHL1	3.19246782434951e-198	0.298586145994261	0.132	0	4.70186661170196e-194	5	GRHL1
TGFB1I1	3.23100542591734e-198	0.279970467826914	0.132	0	4.75862479129105e-194	5	TGFB1I1
PKHD1L1	4.97436526573282e-195	0.286230857718737	0.142	0.001	7.3262451633713e-191	5	PKHD1L1
BEND2	9.86303766089031e-191	0.326058740112996	0.151	0.002	1.45262818669592e-186	5	BEND2
ACRBP	2.47178892206385e-190	0.857414125092716	0.372	0.03	3.64045072441564e-186	5	ACRBP
BZRAP1-AS1	3.93337076753236e-190	0.484101057624286	0.246	0.01	5.79306846642166e-186	5	BZRAP1-AS1
ARHGAP18	1.02611872837354e-187	0.94878226184525	0.464	0.052	1.51126766314855e-183	5	ARHGAP18
LIMS1	3.56350886155496e-187	2.10437142623451	0.852	0.27	5.24833585129815e-183	5	LIMS1
STOM	3.70065717052885e-187	1.23812042589399	0.533	0.074	5.45032788075489e-183	5	STOM
MGLL	2.37896290026616e-186	0.686888734039267	0.353	0.027	3.503736559512e-182	5	MGLL
TPM4	2.04163193068534e-185	2.01491952593583	0.855	0.272	3.00691550751337e-181	5	TPM4
MAX	3.16859105887516e-185	1.91726482280844	0.748	0.184	4.66670091151133e-181	5	MAX
RHOBTB1	6.44812551593188e-184	0.386842752400028	0.177	0.004	9.49679925986447e-180	5	RHOBTB1
C12orf751	3.05294931249315e-183	0.783566876703602	0.35	0.027	4.49638374743991e-179	5	C12orf75
MARCH2	4.87935352495825e-183	1.44606334860196	0.653	0.127	7.18631187155851e-179	5	MARCH2
TAGLN21	1.14609706297598e-182	2.55797447438326	0.981	0.571	1.68797175435102e-178	5	TAGLN2
IGF2BP3	4.36764456886162e-180	0.558587353566552	0.24	0.01	6.43266692101939e-176	5	IGF2BP3
ABLIM3	7.50487681718337e-180	0.311485939025723	0.142	0.001	1.10531825763477e-175	5	ABLIM3
MYCT1	8.97528127857634e-179	0.253295730313795	0.123	0	1.32187942670872e-174	5	MYCT1
PVALB	8.82240749592062e-178	0.300256646278276	0.145	0.002	1.29936417599919e-173	5	PVALB
CTD-3214H19.6	1.44303119822186e-176	0.297371415323938	0.132	0.001	2.12529634874116e-172	5	CTD-3214H19.6
MTURN	3.68362358916942e-174	0.4945209396015	0.243	0.011	5.42524082212872e-170	5	MTURN
ABCC3	1.86013629951933e-173	0.597828185235096	0.303	0.021	2.73960874193207e-169	5	ABCC3
GPX1	6.52725382029768e-171	2.53073558051815	0.997	0.917	9.61333942653442e-167	5	GPX1
JAM3	4.93102163441271e-170	0.374721448328537	0.148	0.002	7.26240866316303e-166	5	JAM3
CPNE5	3.79625697899526e-167	0.316365362152728	0.158	0.003	5.59112727866422e-163	5	CPNE5
GAS2L1	4.48529550731861e-167	0.763609720551941	0.363	0.033	6.60594322317886e-163	5	GAS2L1
TUBA1C	1.07596596222102e-164	1.41659880026544	0.65	0.14	1.58468266915912e-160	5	TUBA1C
MLH3	1.12686731010459e-163	0.675067186451676	0.328	0.027	1.65965017432204e-159	5	MLH3
SMOX	1.66421859249142e-162	0.387281877318481	0.183	0.006	2.45106114302136e-158	5	SMOX
MFSD2B	2.12656641373607e-162	0.276935556727583	0.145	0.002	3.13200701415048e-158	5	MFSD2B
GUCY1A3	2.46096640094516e-162	0.41885425036442	0.199	0.007	3.62451131531203e-158	5	GUCY1A3
RGS101	2.61254798842357e-162	1.94031263142239	0.89	0.388	3.84776067735023e-158	5	RGS10
NCOA4	2.94085829686257e-161	2.31479770936628	0.852	0.34	4.33129609961919e-157	5	NCOA4
CTDSPL	9.54913766828099e-158	0.294137124960773	0.155	0.003	1.40639699578442e-153	5	CTDSPL
SLC40A1	1.00725437992491e-155	1.15157213948231	0.486	0.073	1.4834842507534e-151	5	SLC40A1
SVIP	2.77569590831953e-154	0.562014221720519	0.271	0.018	4.088044933773e-150	5	SVIP
NT5C3A	9.68120076695853e-147	1.58653038400436	0.552	0.106	1.42584724895765e-142	5	NT5C3A
C1orf198	2.29652350040202e-145	0.268411283127808	0.139	0.003	3.3823198113921e-141	5	C1orf198
TNNC2	3.37944060609032e-145	0.254477088219143	0.129	0.002	4.97724012464982e-141	5	TNNC2
ILK	1.65656707573966e-144	1.40338371787142	0.71	0.204	2.43979198914937e-140	5	ILK
OAZ1	1.42702608902922e-143	1.56107714657429	0.997	0.981	2.10172402392224e-139	5	OAZ1
SMIM3	4.66845234158442e-143	0.960375157450889	0.451	0.068	6.87569660868554e-139	5	SMIM3
RAP1B1	1.0146775026464e-140	2.26516025540398	0.83	0.359	1.49441702589762e-136	5	RAP1B
CD9	8.68996906044744e-140	1.01485696366758	0.413	0.056	1.2798586432227e-135	5	CD9
CALM3	1.49168451426363e-138	1.66612778203555	0.839	0.367	2.19695295260748e-134	5	CALM3
PARVB	2.953582703866e-138	1.45118306243696	0.549	0.112	4.35003660625385e-134	5	PARVB
TLN1	9.06911995296869e-138	1.94502616105986	0.886	0.464	1.33569998667323e-133	5	TLN1
MPP1	8.25591944107774e-136	1.4877096696214	0.688	0.203	1.21593181528193e-131	5	MPP1
NEXN	1.91788916034464e-135	0.711277585877549	0.341	0.037	2.82466715535558e-131	5	NEXN
YWHAH	5.62613471967962e-134	1.52885142740041	0.751	0.253	8.28617121514415e-130	5	YWHAH
OST4	1.52359134744112e-133	1.60312219628649	0.946	0.627	2.24394533651127e-129	5	OST4
CTSA	1.80722351122969e-133	1.6150559892782	0.785	0.299	2.66167878733909e-129	5	CTSA
RAB37	3.56310079088504e-133	0.658717568315511	0.356	0.042	5.24773484481548e-129	5	RAB37
MYL12A1	1.22982774231213e-131	1.77768518887457	0.981	0.806	1.81129029887731e-127	5	MYL12A
PNMA1	2.26592898309427e-131	0.407878379497886	0.177	0.008	3.33726020630124e-127	5	PNMA1
LGALS12	7.9076912708661e-129	0.532640637159846	0.24	0.018	1.16464477037316e-124	5	LGALS12
HLA-E1	1.28104856300023e-127	1.91604740820587	0.962	0.7	1.88672832358674e-123	5	HLA-E
YWHAZ	1.66094713510938e-127	1.8055232022836	0.899	0.521	2.4462429405891e-123	5	YWHAZ
LCN2	3.43073478736575e-124	0.292119369329922	0.142	0.004	5.05278619483227e-120	5	LCN2
HIST1H2BH	1.28630913973925e-121	0.276531383860143	0.12	0.003	1.89447610100796e-117	5	HIST1H2BH
LDLRAP1	1.26656811467899e-119	0.495654568380121	0.252	0.022	1.86540151929922e-115	5	LDLRAP1
SNN	1.30861014335213e-119	1.05519356420873	0.571	0.138	1.92732101912902e-115	5	SNN
TGFB1	2.85169118993594e-119	1.67508076035042	0.861	0.465	4.19997078453765e-115	5	TGFB1
FRMD3	1.80651934004209e-116	0.568704934012509	0.246	0.021	2.66064168401399e-112	5	FRMD3
STON2	6.38132203199671e-116	0.346298994421993	0.158	0.007	9.39841108872475e-112	5	STON2
ACTN1	5.45738687366785e-115	1.11871754361607	0.565	0.141	8.03763938753801e-111	5	ACTN1
PRUNE	7.09269808939754e-115	0.40484739237054	0.221	0.017	1.04461257460647e-110	5	PRUNE
GNB5	2.28105725929772e-112	0.328823760780887	0.155	0.007	3.35954113149367e-108	5	GNB5
H3F3A1	3.80660389745605e-111	1.17391550733716	1	0.994	5.60636622017328e-107	5	H3F3A
HIST2H2BE	8.14127013661668e-109	0.44832854014279	0.189	0.012	1.1990462657209e-104	5	HIST2H2BE
LAPTM4B	4.76900431407817e-106	0.266392962931683	0.126	0.004	7.02378955377433e-102	5	LAPTM4B
EIF2AK1	1.68675545052315e-101	1.03314263691593	0.502	0.12	2.48425342753049e-97	5	EIF2AK1
ACTR3B	2.40270125341504e-101	0.288213780128625	0.126	0.005	3.53869840602968e-97	5	ACTR3B
FAM63A	3.22886824993899e-101	0.42348541818765	0.23	0.022	4.75547715851015e-97	5	FAM63A
HIST1H1C	6.15090028935398e-101	0.618869139998988	0.306	0.041	9.05904594616054e-97	5	HIST1H1C
GCLM	9.23694825941846e-101	0.303698597265921	0.177	0.012	1.36041773964715e-96	5	GCLM
UBL4A	3.25294678193537e-98	0.538958466998844	0.262	0.03	4.79094002043442e-94	5	UBL4A
FERMT3	4.32235002904348e-98	1.46732702188509	0.697	0.292	6.36595712277523e-94	5	FERMT3
MSANTD3	1.1722396950179e-96	0.261814670913355	0.12	0.004	1.72647462282237e-92	5	MSANTD3
RAB11A	2.54292291226995e-96	1.29101830521452	0.659	0.248	3.74521686519119e-92	5	RAB11A
EGFL7	8.67048151768521e-96	0.318593550879071	0.136	0.006	1.27698851792468e-91	5	EGFL7
R3HDM4	2.50173535759893e-94	0.945852477055836	0.517	0.137	3.6845558346717e-90	5	R3HDM4
XPNPEP1	1.07534083979072e-91	0.694422846183142	0.369	0.068	1.58376198884378e-87	5	XPNPEP1
GADD45A	1.77420264039197e-91	0.446313040373043	0.237	0.026	2.6130456487693e-87	5	GADD45A
ASAP2	2.58868818940535e-91	0.314775034228048	0.151	0.009	3.81261996535621e-87	5	ASAP2
RGCC	5.0332543670817e-91	0.635752933991279	0.243	0.028	7.41297703183793e-87	5	RGCC
BCL2L1	6.67121928366822e-91	0.570515880169647	0.284	0.039	9.82537176098656e-87	5	BCL2L1
PRDX6	3.42087590858118e-90	1.32592031215748	0.707	0.318	5.03826603815837e-86	5	PRDX6
NAP1L12	9.57611704551415e-90	1.39405336602333	0.845	0.536	1.41037051846332e-85	5	NAP1L1
ZNF185	4.47151534607009e-85	0.491282705431083	0.262	0.035	6.58564780169203e-81	5	ZNF185
CDKN1A	4.06882133193468e-83	1.02714726665558	0.492	0.136	5.9925600576734e-79	5	CDKN1A
RUFY1	2.84143421933463e-82	0.765459642381059	0.442	0.108	4.18486431823604e-78	5	RUFY1
CCND3	5.2803291323249e-82	1.22669617793264	0.678	0.307	7.77686874608811e-78	5	CCND3
TMSB4X2	1.47894760680712e-81	1.30118825722549	1	1	2.17819403530553e-77	5	TMSB4X
KCNA3	6.88416653483089e-80	0.322213866557768	0.123	0.007	1.01390004724989e-75	5	KCNA3
HIST1H2BK	3.52320726710201e-74	0.513888729906362	0.278	0.045	5.18897966298785e-70	5	HIST1H2BK
ACTB2	3.91214499184598e-74	1.20898890340307	1	1	5.76180714399076e-70	5	ACTB
RBM38	2.086156146284e-73	0.669370279598705	0.281	0.048	3.07249077224707e-69	5	RBM38
MYL6	1.51059626485617e-72	1.35528055019968	0.994	0.964	2.22480617888017e-68	5	MYL6
PPP1R14A	2.69784696071156e-72	0.305536681081918	0.139	0.01	3.97338900373599e-68	5	PPP1R14A
MCUR1	1.48880366156984e-70	0.572475320310808	0.306	0.058	2.19271003276006e-66	5	MCUR1
CCDC92	2.07039214522895e-70	0.409151690730322	0.205	0.025	3.0492735514932e-66	5	CCDC92
TPST2	2.34380907767661e-69	0.784025198328232	0.426	0.116	3.45196200960211e-65	5	TPST2
PTPN18	4.55941503747315e-69	1.07474823388331	0.603	0.251	6.71510646719045e-65	5	PTPN18
MAGED2	9.44068111871906e-69	0.516678022121541	0.274	0.048	1.39042351516494e-64	5	MAGED2
THBS11	3.42904887084032e-68	0.731539507301904	0.382	0.091	5.05030317697362e-64	5	THBS1
HIST2H2AA4	3.68073916023218e-68	1.09776937219409	0.334	0.073	5.42099263518995e-64	5	HIST2H2AA4
PPDPF1	8.00995204206182e-68	1.0939741491638	0.877	0.65	1.17970573675486e-63	5	PPDPF
WDR11	9.55977924737078e-68	1.06867718992108	0.634	0.302	1.40796428755277e-63	5	WDR1
ETFA	1.59950319063519e-65	0.990343597300353	0.536	0.203	2.3557482991675e-61	5	ETFA
SH3BGRL31	6.50417340428312e-65	0.942296054515732	0.991	0.989	9.57934658982818e-61	5	SH3BGRL3
MFSD1	2.11889442128912e-64	1.03875748241231	0.653	0.321	3.12070770367462e-60	5	MFSD1
RDH11	1.45605439462945e-61	0.613489510980486	0.325	0.074	2.14447691241025e-57	5	RDH11
PTK2	1.28755563823635e-60	0.286899089296991	0.17	0.02	1.89631194399449e-56	5	PTK2
ARF1	1.1513622446682e-58	1.03689985555934	0.713	0.445	1.69572631394732e-54	5	ARF1
CLCN3	8.57241878742844e-58	0.515629387704422	0.278	0.057	1.26254583901246e-53	5	CLCN3
WBP2	1.29074032002395e-55	0.759147827057031	0.457	0.161	1.90100234333127e-51	5	WBP2
F11R	2.58704309754454e-53	0.421780500558507	0.221	0.039	3.81019707406359e-49	5	F11R
CENPT	3.10085994961093e-53	0.329383779764675	0.196	0.03	4.56694653378697e-49	5	CENPT
TLK1	4.72688477726771e-52	0.620624097467085	0.319	0.082	6.96175589995988e-48	5	TLK1
PKM	6.89547747667278e-52	0.928771705970646	0.839	0.622	1.01556592276437e-47	5	PKM
ADIPOR1	5.38453941334196e-51	0.90553772989043	0.514	0.219	7.93034964797004e-47	5	ADIPOR1
CARD19	5.51217423528263e-51	0.657865986551305	0.416	0.14	8.11833021372426e-47	5	CARD19
FAH	3.63553262513238e-49	0.3229435488264	0.18	0.028	5.35441245029497e-45	5	FAH
ITM2B	2.06658985757212e-48	0.767653502958122	0.991	0.928	3.04367354223222e-44	5	ITM2B
WRB	3.53647940313373e-48	0.414516144549907	0.202	0.036	5.20852686493536e-44	5	WRB
CD99	3.66684741670756e-48	1.05682510746023	0.656	0.386	5.40053287532689e-44	5	CD99
FTH11	5.4904136721953e-48	0.589125350911658	0.997	1	8.08628125640924e-44	5	FTH1
CAPN1	1.06352671078119e-47	0.635554447715164	0.382	0.125	1.56636213963854e-43	5	CAPN1
ERV3-1	5.25628369020153e-47	0.380358211659549	0.158	0.023	7.74145461892882e-43	5	ERV3-1
MOB1B	6.08481408830709e-47	0.423774674106464	0.221	0.044	8.96171418925868e-43	5	MOB1B
LAMTOR1	2.1025176011692e-46	0.867473287737965	0.738	0.511	3.09658792300199e-42	5	LAMTOR1
VIM-AS1	3.74423667666949e-46	0.556825999273247	0.293	0.076	5.51451177739882e-42	5	VIM-AS1
SRGN	9.19404049736458e-46	0.735015808525119	0.991	0.966	1.35409828445185e-41	5	SRGN
HLA-A1	1.41125899578058e-45	0.750854969917445	0.965	0.832	2.07850224898563e-41	5	HLA-A
PTGIR	3.31468165208518e-45	0.372876078386667	0.196	0.036	4.88186313719105e-41	5	PTGIR
TAX1BP3	3.61905663936872e-45	0.480004846694217	0.268	0.066	5.33014661846224e-41	5	TAX1BP3
MAPRE2	7.8336081916792e-45	0.465703366237122	0.29	0.076	1.15373381447051e-40	5	MAPRE2
SNAP23	8.30774838382083e-45	0.824908041532301	0.505	0.231	1.22356518196913e-40	5	SNAP23
ARPC1B	1.61363016884102e-44	0.831960263089496	0.981	0.934	2.37655451266905e-40	5	ARPC1B
HMGB1	6.72339748370741e-44	0.721791339670713	0.912	0.709	9.90221981400428e-40	5	HMGB1
MEPCE	2.708843024411e-43	0.365134244957152	0.183	0.033	3.98958400635253e-39	5	MEPCE
CDK2AP11	5.67524814918526e-42	0.762980931881265	0.448	0.187	8.35850547412004e-38	5	CDK2AP1
CYB5R3	2.02826967278685e-41	0.65602216762444	0.391	0.145	2.98723557408048e-37	5	CYB5R3
CNST	2.5003305632956e-41	0.569560959598066	0.233	0.055	3.68248685362176e-37	5	CNST
HLA-B	1.17589862165628e-40	0.621675199773296	0.975	0.841	1.73186348997537e-36	5	HLA-B
SPHK1	1.31058593546595e-40	0.295162216466756	0.161	0.027	1.93023096575425e-36	5	SPHK1
TIMP11	2.01806308046611e-40	0.759604520547448	0.757	0.553	2.97220330491049e-36	5	TIMP1
TMBIM1	3.66772686016561e-40	0.664366839946934	0.325	0.105	5.40182811965191e-36	5	TMBIM1
SRSF8	7.22082539903728e-40	0.440302591618168	0.262	0.069	1.06348316477021e-35	5	SRSF8
TPM31	1.46058820655046e-39	0.782499934201292	0.89	0.699	2.15115431060752e-35	5	TPM3
GPX4	1.47739769814192e-39	0.851803988709344	0.763	0.589	2.17591132982341e-35	5	GPX4
MIR4435-2HG	5.40852669822005e-39	0.527454562826664	0.297	0.089	7.96567812113849e-35	5	MIR4435-2HG
CDKN2D	3.02413147542866e-38	0.832720517862579	0.539	0.298	4.45394083701133e-34	5	CDKN2D
ATP2A3	4.59926641201719e-38	0.273554868346172	0.155	0.026	6.77379957161891e-34	5	ATP2A3
AGPAT1	1.07582745771682e-37	0.391227975749161	0.215	0.049	1.58447867972533e-33	5	AGPAT1
SEPT11	1.50437201737419e-37	0.277303411416019	0.148	0.025	2.2156391071887e-33	5	SEPT11
SNRPN	1.8356747449144e-37	0.269494533655611	0.158	0.028	2.70358176430993e-33	5	SNRPN
GSTO1	2.16119898695451e-37	1.0041727397821	0.647	0.455	3.1830138679866e-33	5	GSTO1
ARPC5	2.45956337761373e-37	0.70359409137705	0.861	0.682	3.6224449425495e-33	5	ARPC5
B2M	2.694743787443e-37	0.432041828222864	1	1	3.96881865014606e-33	5	B2M
SLC10A3	3.93992348227915e-37	0.353339927702304	0.199	0.044	5.80271930470073e-33	5	SLC10A3
TST	1.74624594751709e-35	0.41697153699767	0.243	0.066	2.57187103150317e-31	5	TST
PPM1A	8.97994282089338e-35	0.392536976879425	0.24	0.064	1.32256597866118e-30	5	PPM1A
ARHGDIB1	1.42964849183029e-34	0.674095613764429	0.953	0.887	2.10558629876766e-30	5	ARHGDIB
VDAC3	1.50815797997238e-34	0.667329443148026	0.41	0.178	2.22121507290332e-30	5	VDAC3
SWI5	5.59911425085071e-34	0.307366397937962	0.199	0.046	8.24637546865293e-30	5	SWI5
SLC44A21	5.87914059317664e-34	0.503891396364544	0.278	0.087	8.65879826563055e-30	5	SLC44A2
RAB1B	1.5531458807996e-33	0.627418685571491	0.388	0.165	2.28747325324165e-29	5	RAB1B
GNAS	1.55347378548664e-33	0.791301085462483	0.584	0.369	2.28795619126472e-29	5	GNAS
ANO6	1.67800947869483e-33	0.6089795067712	0.356	0.141	2.47137236022175e-29	5	ANO6
RAB4A	5.95570018247492e-33	0.593683187401678	0.394	0.169	8.77155522874907e-29	5	RAB4A
ACTG11	1.56723227691016e-32	0.677647626446043	0.984	0.971	2.30821969743328e-28	5	ACTG1
FKBP1A	1.82529757846301e-32	0.670222701030419	0.855	0.686	2.68829827356032e-28	5	FKBP1A
SERF21	6.63784839911511e-32	0.649532501213074	0.997	0.981	9.77622312221673e-28	5	SERF2
CMIP	5.25242333584222e-31	0.60399272678942	0.353	0.144	7.73576908902843e-27	5	CMIP
RIOK3	6.49560867628579e-31	0.689753356555802	0.461	0.235	9.56673245843372e-27	5	RIOK3
DNAJB6	8.10169359134978e-31	0.699745564211924	0.445	0.225	1.193217432134e-26	5	DNAJB6
LINC00657	8.32010973085793e-31	0.75013549390695	0.438	0.221	1.22538576116076e-26	5	LINC00657
ISCA1	4.64106274254634e-30	0.403924529066772	0.262	0.083	6.83535720722225e-26	5	ISCA1
APP	6.7876250703518e-30	0.592402972017522	0.391	0.175	9.99681420361413e-26	5	APP
RASGRP2	1.41933599400613e-29	0.84639753085044	0.432	0.219	2.09039805197223e-25	5	RASGRP2
CD151	2.88419529246655e-29	0.543522913400319	0.322	0.125	4.24784282674474e-25	5	CD151
LYPLAL1	1.97691469836314e-28	0.482359700809557	0.233	0.072	2.91159996774923e-24	5	LYPLAL1
CASP3	2.08573208904346e-28	0.329242535984725	0.18	0.045	3.07186622074321e-24	5	CASP3
CMPK1	2.14525660020507e-28	0.564351265221958	0.416	0.203	3.15953392078203e-24	5	CMPK1
CYB5R1	2.35666562975647e-28	0.37760759030657	0.208	0.059	3.47089713950533e-24	5	CYB5R1
MYH9	2.39755203054585e-28	0.715610961174694	0.555	0.353	3.53111463058793e-24	5	MYH9
P2RX1	6.14307091550794e-28	0.397928466436989	0.23	0.071	9.04751484436009e-24	5	P2RX1
DAAM1	7.00787189874252e-28	0.266219876563988	0.155	0.034	1.0321193732468e-23	5	DAAM1
ZYX	1.55714643834764e-27	0.871617882350842	0.64	0.508	2.2933652743984e-23	5	ZYX
NFE2	2.69769486202605e-27	0.722802747982948	0.363	0.162	3.97316499279197e-23	5	NFE2
BET1	3.74986691256226e-27	0.310314828062961	0.186	0.049	5.5228039888217e-23	5	BET1
BIN21	5.89657171916676e-27	0.751811421208993	0.489	0.289	8.68447082798881e-23	5	BIN2
DYNLL1	1.13612648738363e-26	0.773854864993466	0.625	0.479	1.67328709061861e-22	5	DYNLL1
TALDO1	2.87211071749974e-26	0.53609067633557	0.905	0.737	4.23004466473362e-22	5	TALDO1
C9orf16	1.20525775916034e-25	0.685927581937883	0.517	0.326	1.77510362769135e-21	5	C9orf16
MT-ND22	1.26935009944124e-25	0.588070709371734	0.953	0.805	1.86949882645706e-21	5	MT-ND2
BEX4	1.95598733000232e-25	0.277960433339211	0.189	0.053	2.88077813962742e-21	5	BEX4
CORO1C	6.7008100726661e-25	0.457424264027318	0.325	0.138	9.86895307502264e-21	5	CORO1C
CRAT	8.14487741697784e-25	0.257061130741395	0.132	0.029	1.1995775459725e-20	5	CRAT
C12orf76	8.30427691266756e-25	0.31212349522496	0.196	0.057	1.22305390369768e-20	5	C12orf76
CCNG1	9.55118073612534e-25	0.551284129942299	0.3	0.121	1.40669789881654e-20	5	CCNG1
NDUFAF3	1.33654389309785e-24	0.636423355898899	0.429	0.234	1.96846184575451e-20	5	NDUFAF3
SPNS1	1.847411257172e-24	0.471781320691335	0.309	0.129	2.72086729956292e-20	5	SPNS1
DAPP1	2.45654648399836e-24	0.582132791865625	0.372	0.183	3.61800166163278e-20	5	DAPP1
CALM1	2.61840226972233e-24	0.672354100239813	0.678	0.559	3.85638286284705e-20	5	CALM1
AMD1	3.90585257330382e-24	0.490051478148514	0.325	0.142	5.75253966996186e-20	5	AMD1
MITF	1.45375691775e-23	0.26095242148052	0.129	0.029	2.1410931884622e-19	5	MITF
UXS1	2.15705868417509e-23	0.266811494539051	0.177	0.05	3.17691603005307e-19	5	UXS1
ICAM21	2.71728479470913e-23	0.554919841874807	0.394	0.202	4.0020170456476e-19	5	ICAM2
SAT12	7.22139276285254e-23	0.421550125018405	0.997	0.917	1.06356672611292e-18	5	SAT1
MAP4K2	1.00492750236342e-22	0.251821991317169	0.164	0.045	1.48005722548084e-18	5	MAP4K2
FAM110A1	1.44459337648108e-22	0.613982282114248	0.347	0.165	2.12759712488133e-18	5	FAM110A
PNP	2.06670329558031e-22	0.417823641840153	0.265	0.103	3.04384061373068e-18	5	PNP
PPP3R1	3.27033733135795e-22	0.386056407923718	0.274	0.11	4.81655282162399e-18	5	PPP3R1
IFRD1	3.72448445685769e-22	0.434732634353962	0.221	0.077	5.48542070806e-18	5	IFRD1
MTPN	4.45786846533903e-22	0.689404299025664	0.577	0.436	6.56554867575132e-18	5	MTPN
DERA	6.24794612194625e-22	0.355274224042604	0.224	0.079	9.20197504840243e-18	5	DERA
ITGB1	6.50483722546747e-22	0.598062918364895	0.448	0.266	9.58032426566849e-18	5	ITGB1
HBB2	9.86852507417984e-22	3.77901442847995	0.47	0.259	1.45343637292521e-17	5	HBB
EMC3	4.62860911242305e-21	0.48559521953421	0.347	0.172	6.81701550077667e-17	5	EMC3
TUBA1B2	1.11788449495157e-20	0.761103384102363	0.571	0.427	1.64642028416467e-16	5	TUBA1B
UBE2E3	2.07793009441536e-20	0.456123490163423	0.341	0.167	3.06037544305494e-16	5	UBE2E3
TBPL1	4.30463644288601e-20	0.374236637735804	0.202	0.07	6.33986855308252e-16	5	TBPL1
SPPL3	1.34752494737884e-19	0.333524751873596	0.196	0.067	1.98463474249955e-15	5	SPPL3
HDGF	2.63244904350355e-19	0.435993302948963	0.306	0.143	3.87707095127202e-15	5	HDGF
CAPZA2	3.02243965251124e-19	0.602569369519501	0.53	0.385	4.45144912021855e-15	5	CAPZA2
RAB32	4.48386679937997e-19	0.762850139986701	0.524	0.379	6.60383902212682e-15	5	RAB32
PLEK	8.3437033352933e-19	0.7604933851173	0.539	0.416	1.228860627222e-14	5	PLEK
TMEM55A	9.41676627830309e-19	0.467646652484762	0.278	0.125	1.38690133746848e-14	5	TMEM55A
TMEM50A	1.00003641631736e-18	0.516344843793419	0.571	0.426	1.47285363395221e-14	5	TMEM50A
RHOA	1.07543184380933e-18	0.429136844422569	0.962	0.884	1.58389601956238e-14	5	RHOA
FLNA	1.52058409607178e-18	0.694337489266014	0.558	0.43	2.23951625669452e-14	5	FLNA
GSN1	2.23070929131667e-18	0.51770787496505	0.334	0.173	3.28538864425118e-14	5	GSN
WIPI1	2.39556525374693e-18	0.288890901504367	0.164	0.052	3.52818850571848e-14	5	WIPI1
UQCRH	2.49688966022632e-18	0.538614099013785	0.685	0.612	3.67741909158132e-14	5	UQCRH
ABHD16A	3.96910763296981e-18	0.266941865800623	0.177	0.059	5.84570172183794e-14	5	ABHD16A
STRN4	6.88490025284194e-18	0.255383514212027	0.186	0.065	1.01400810923856e-13	5	STRN4
H2AFJ	7.47080650908551e-18	0.678004779248519	0.423	0.268	1.10030038265811e-13	5	H2AFJ
ANKRD28	1.74549059455788e-17	0.251833549475011	0.17	0.056	2.57075854766485e-13	5	ANKRD28
SPINT21	2.68937892106098e-17	0.455381812835951	0.363	0.199	3.96091727493861e-13	5	SPINT2
WIPF1	3.54004595878297e-17	0.479048895168469	0.401	0.242	5.21377968809555e-13	5	WIPF1
CCDC85B	8.12608370072303e-17	0.469556690961745	0.423	0.263	1.19680960744249e-12	5	CCDC85B
UBA7	8.57803987406569e-17	0.29562228885859	0.202	0.077	1.26337371265239e-12	5	UBA7
DGKD	9.90462906759553e-17	0.293943916146949	0.189	0.07	1.45875376907547e-12	5	DGKD
AKIRIN2	1.07644381491308e-16	0.557151046633977	0.432	0.279	1.58538645060398e-12	5	AKIRIN2
NENF	1.30078591493411e-16	0.448263142008087	0.334	0.179	1.91579749551496e-12	5	NENF
TMEM91	1.77429820682925e-16	0.314095730357225	0.23	0.096	2.61318639901812e-12	5	TMEM91
DENND4C	5.40970358356636e-16	0.255905430434639	0.158	0.053	7.96741143787654e-12	5	DENND4C
MTHFD2L	8.02634865382326e-16	0.285299075407639	0.17	0.061	1.18212062973509e-11	5	MTHFD2L
PTP4A21	1.34238233866065e-15	0.582949889232917	0.647	0.549	1.97706070837941e-11	5	PTP4A2
LEPROT	1.42588411760539e-15	0.477005638003662	0.353	0.208	2.10004212840923e-11	5	LEPROT
PIP4K2A	5.41168923040801e-15	0.267752107549986	0.208	0.086	7.97033589854492e-11	5	PIP4K2A
IKBKG	1.20006660259328e-14	0.296217178314079	0.208	0.087	1.76745809229939e-10	5	IKBKG
FKBP8	1.5415192215628e-14	0.538537111974535	0.486	0.369	2.27034950951769e-10	5	FKBP8
PTMA	1.6865991844467e-14	0.323521838214569	0.991	0.992	2.4840232788531e-10	5	PTMA
HMG20B	2.40982634568497e-14	0.312030762561124	0.215	0.095	3.54919224192483e-10	5	HMG20B
MKRN1	2.46686750592114e-14	0.431858630742851	0.379	0.233	3.63320246272066e-10	5	MKRN1
TUBB4B	2.80744310961062e-14	0.41830996643501	0.303	0.162	4.13480221183453e-10	5	TUBB4B
HMGN11	3.08711933036954e-14	0.498045425937399	0.407	0.259	4.54670934976826e-10	5	HMGN1
FRMD4B	5.78132680050233e-14	0.415206786504508	0.174	0.067	8.51473811177983e-10	5	FRMD4B
SEPT61	9.00524818147298e-14	0.338136057189457	0.293	0.156	1.32629295216734e-09	5	SEPT6
SQSTM1	3.79321076201506e-13	0.586300470464482	0.451	0.34	5.58664081029579e-09	5	SQSTM1
SH3BGRL	5.80475324426225e-13	0.497864095103755	0.621	0.549	8.54924057814945e-09	5	SH3BGRL
YPEL5	7.69076245412805e-13	0.455147317205001	0.394	0.259	1.13269549424398e-08	5	YPEL5
LINC01003	1.31341039762355e-12	0.293250473518393	0.208	0.094	1.93439083361997e-08	5	LINC01003
EMD	1.42408460935431e-12	0.323463685772559	0.271	0.144	2.09739181265703e-08	5	EMD
RABGAP1L1	1.64079162458578e-12	0.382584891444699	0.338	0.203	2.41655790468994e-08	5	RABGAP1L
RBBP6	5.51933614683984e-12	0.511139528991524	0.331	0.207	8.12887827706571e-08	5	RBBP6
NUTM2A-AS1	1.52660210915718e-11	0.290494959137283	0.202	0.095	2.2483795863667e-07	5	NUTM2A-AS1
INSIG11	2.05229177138931e-11	0.368798758309554	0.208	0.101	3.02261532090217e-07	5	INSIG1
LYL1	2.18136203402245e-11	0.597366996748682	0.312	0.197	3.21271000370827e-07	5	LYL1
SIAH2	4.52212534349694e-11	0.336072206695632	0.252	0.137	6.66018620590229e-07	5	SIAH2
DAP	4.59095542287756e-11	0.299563629090462	0.208	0.103	6.76155914681408e-07	5	DAP
CFL11	1.43674760609433e-10	0.380978893427492	0.968	0.976	2.11604187425572e-06	5	CFL1
PADI4	2.98954091844163e-10	0.29230841408429	0.24	0.129	4.40299586468083e-06	5	PADI4
YWHAQ	3.33159008596237e-10	0.364142146801243	0.334	0.22	4.90676587860538e-06	5	YWHAQ
CRYL1	5.81202256111383e-10	0.258159325843482	0.186	0.089	8.55994682800844e-06	5	CRYL1
TACC3	7.44956137708212e-10	0.261069404507871	0.211	0.108	1.09717139961665e-05	5	TACC3
SNX31	2.48599212784364e-09	0.392270302288264	0.587	0.555	3.66136920588812e-05	5	SNX3
PHKB	3.6915745349118e-09	0.268096088258228	0.208	0.111	5.4369509750181e-05	5	PHKB
TSC22D31	3.97785544614636e-09	0.414786214927813	0.543	0.464	5.85858550108437e-05	5	TSC22D3
DIAPH1	6.61057175937265e-09	0.313156172849602	0.309	0.198	9.73605008720404e-05	5	DIAPH1
NUTF2	1.38839401932754e-08	0.32197435462131	0.281	0.177	0.000204482671166561	5	NUTF2
HK1	1.53521495874725e-08	0.294961780444896	0.262	0.16	0.000226106459124296	5	HK1
HLA-C1	1.76056423336898e-08	0.348462942115094	0.934	0.8	0.000259295900290584	5	HLA-C
PDCD10	5.3568778284654e-08	0.385593547075516	0.278	0.182	0.000788960966576384	5	PDCD10
TRAPPC1	6.32303617862704e-08	0.408348528791433	0.521	0.468	0.00093125676838819	5	TRAPPC1
CAMTA1	6.65118205564919e-08	0.361720850741921	0.3	0.209	0.000979586093156012	5	CAMTA1
ANAPC5	8.12666695422931e-08	0.303726459804749	0.274	0.176	0.00119689550901889	5	ANAPC5
HBA21	1.73192032544105e-07	3.3076475460041	0.164	0.085	0.00255077225530958	5	HBA2
RAB8A1	1.77540733834735e-07	0.334895228952197	0.328	0.243	0.00261481992791797	5	RAB8A
PARK7	4.9607996188607e-07	0.422579754167572	0.505	0.476	0.00730626567865803	5	PARK7
RHEB	8.09762077601322e-07	0.282267753409288	0.271	0.182	0.0119261758789123	5	RHEB
PRKCB	9.94381082107803e-07	0.355526695931288	0.407	0.336	0.0146452445772837	5	PRKCB
CAPZB1	1.34950753029049e-06	0.370890622771332	0.524	0.504	0.0198755469061183	5	CAPZB
SOD2	2.29560568188554e-06	0.30272498007246	0.53	0.474	0.0338096804828102	5	SOD2
NDUFA6	6.03962825853109e-06	0.351302453227196	0.372	0.301	0.0889516449916459	5	NDUFA6
GABARAPL2	6.28999396860402e-06	0.346613290803841	0.423	0.374	0.0926390311696	5	GABARAPL2
IFI27L2	7.75721451709226e-06	0.323233503340769	0.319	0.241	0.114248255407735	5	IFI27L2
ARL6IP5	8.24106367634266e-06	0.378641001074884	0.517	0.508	0.121374385825175	5	ARL6IP5
MBNL1	1.40009810086577e-05	0.388456282552394	0.432	0.381	0.20620644829551	5	MBNL1
CAP12	1.89274125142366e-05	0.368011878117878	0.546	0.549	0.278762931509676	5	CAP1
PSTPIP2	5.44287759757331e-05	0.283177652433213	0.243	0.173	0.801627012570597	5	PSTPIP2
SLC2A3	7.66898711039206e-05	0.374204644817846	0.29	0.223	1	5	SLC2A3
SEC14L1	8.48101979533625e-05	0.35272345406924	0.29	0.227	1	5	SEC14L1
C7orf73	0.000146497510791074	0.280485140978189	0.407	0.37	1	5	C7orf73
PAIP2	0.000165818613155702	0.264815426660698	0.347	0.293	1	5	PAIP2
SEPT7	0.000184322405887795	0.286678980097827	0.397	0.352	1	5	SEPT7
AP2M1	0.000189006048102132	0.268920781572297	0.36	0.305	1	5	AP2M1
VAPA	0.000209339134906964	0.300791329986843	0.413	0.381	1	5	VAPA
RAP2B	0.00021810467187797	0.250096312764394	0.252	0.189	1	5	RAP2B
SLC9A3R1	0.000218526136877465	0.255160044191818	0.23	0.17	1	5	SLC9A3R1
MOB1A	0.000259247223330945	0.280071741565392	0.429	0.396	1	5	MOB1A
ARF4	0.000317539375659902	0.311948260592994	0.274	0.217	1	5	ARF4
PYGL	0.000593364554788495	0.253123408633116	0.256	0.198	1	5	PYGL
NDUFS5	0.000772286709512097	0.326797565212721	0.423	0.417	1	5	NDUFS5
CD471	0.000834899050495135	0.33344203090566	0.287	0.242	1	5	CD47
CMTM61	0.000934676228966433	0.366955914977895	0.426	0.419	1	5	CMTM6
HSPB1	0.00136799099254347	0.267805970079179	0.145	0.095	1	5	HSPB1
PCNP	0.00149022398857891	0.253751232990135	0.243	0.193	1	5	PCNP
SSR4	0.00210822234471515	0.299297279257641	0.505	0.517	1	5	SSR4
GLUL	0.00360460278789685	0.325975259921257	0.356	0.328	1	5	GLUL
RTN3	0.00374626342442691	0.267973009175054	0.372	0.351	1	5	RTN3
