# Supplementary material for: The increased cfRNA of TNFSF4 in peripheral blood at late gestation and preterm labor: its implication as a noninvasive biomarker for premature delivery
Source: Front Immunol. 2023 May 18;14:1154025. doi: 10.3389/fimmu.2023.1154025 (PMC10232964; doi:10.3389/fimmu.2023.1154025)
Supplement: Supplementary Table 8 — The differentially expressed cfRNAs of the peripheral blood of women between preterm and term labor. [file Table_8.csv]

	p_val	avg_log2FC	pct.1	pct.2	p_val_adj	cluster	gene
RAB27B	1.94E-08	2.387962771	1	1	0.00027411	Preterm	RAB27B
VCAN	1.28E-06	2.583052911	1	1	0.018012408	Preterm	VCAN
P2RY12	1.45E-06	2.450777153	1	0.833	0.020484605	Preterm	P2RY12
KLF9	1.75E-05	2.36833856	1	1	0.246553929	Preterm	KLF9
TRAPPC3L	3.11E-05	2.439111634	1	0.667	0.439399874	Preterm	TRAPPC3L
RGS18	3.77E-05	2.146982578	1	1	0.532729514	Preterm	RGS18
SRGN	5.64E-05	2.09694076	1	1	0.797149198	Preterm	SRGN
PKHD1L1	0.000112843	2.485829309	1	0.833	1	Preterm	PKHD1L1
TNFSF4	0.000144319	2.371558863	1	0.833	1	Preterm	TNFSF4
PPBP	0.00015152	1.799764795	1	1	1	Preterm	PPBP
AP003068.18	0.000158272	2.714245518	1	0.333	1	Preterm	AP003068.18
FRMD4B	0.000164774	1.884637789	1	1	1	Preterm	FRMD4B
CLCN3	0.000175956	1.721546427	1	1	1	Preterm	CLCN3
ITM2B	0.000224943	1.736668538	1	1	1	Preterm	ITM2B
TMEM50A	0.000261846	1.95247163	1	1	1	Preterm	TMEM50A
SCFD2	0.000270647	1.887082115	1	1	1	Preterm	SCFD2
YPEL5	0.000340087	1.610182491	1	1	1	Preterm	YPEL5
PDGFC	0.000440125	2.554588852	1	0.667	1	Preterm	PDGFC
DAPP1	0.000558218	1.448581517	1	1	1	Preterm	DAPP1
FAM212B-AS1	0.000571711	2.347463187	1	0.5	1	Preterm	FAM212B-AS1
CRISPLD2	0.000591133	2.406964199	1	0.833	1	Preterm	CRISPLD2
TBC1D15	0.000700053	1.611346687	1	1	1	Preterm	TBC1D15
WDR11-AS1	0.000714668	2.539158811	1	1	1	Preterm	WDR11-AS1
PDGFA	0.00072962	1.699133521	1	1	1	Preterm	PDGFA
HRASLS	0.00073857	2.459431619	0.875	0.5	1	Preterm	HRASLS
GTF2IP4	0.000749697	2.5987683	1	0.833	1	Preterm	GTF2IP4
ACRBP	0.000774721	2.083213368	1	1	1	Preterm	ACRBP
C15orf54	0.000791842	2.484435625	1	0.667	1	Preterm	C15orf54
LTBP1	0.000795872	1.868134552	1	1	1	Preterm	LTBP1
APLP2	0.000898102	1.536821006	1	1	1	Preterm	APLP2
TUBA8	0.001017274	2.285402219	1	0.667	1	Preterm	TUBA8
ELOVL7	0.001053467	2.176778672	1	0.833	1	Preterm	ELOVL7
LYPLAL1	0.001110302	1.972692654	1	1	1	Preterm	LYPLAL1
VWF	0.001125324	1.8397764	1	1	1	Preterm	VWF
CPVL	0.001137167	2.078002512	1	0.833	1	Preterm	CPVL
MYLK	0.001145916	1.781955745	1	1	1	Preterm	MYLK
MYADM	0.001329394	2.796414059	1	1	1	Preterm	MYADM
CD151	0.001405034	2.169925001	1	0.833	1	Preterm	CD151
VEPH1	0.001474273	1.95419631	1	1	1	Preterm	VEPH1
APLF	0.001495046	1.599037686	1	1	1	Preterm	APLF
TSC22D1	0.001583514	1.819797801	1	1	1	Preterm	TSC22D1
RTN3	0.001722522	1.932706887	1	1	1	Preterm	RTN3
HLA-J	0.001944442	2.063009798	1	0.167	1	Preterm	HLA-J
MMRN1	0.0019777	2.149502284	1	1	1	Preterm	MMRN1
PTPN12	0.002008185	1.136269447	1	1	1	Preterm	PTPN12
LIPA	0.0020386	2.13093087	1	0.833	1	Preterm	LIPA
MAP3K7CL	0.002169015	1.995081932	1	1	1	Preterm	MAP3K7CL
DDX11L10	0.002204191	3.539158811	0.75	0.333	1	Preterm	DDX11L10
MORC1	0.002210207	2.019899557	1	1	1	Preterm	MORC1
TTC33	0.002212776	1.484657595	1	1	1	Preterm	TTC33
ATL1	0.002222071	2.169925001	1	0.5	1	Preterm	ATL1
TM6SF1	0.002224038	1.950611973	1	0.5	1	Preterm	TM6SF1
B2M	0.002249345	1.357651121	1	1	1	Preterm	B2M
ARL6IP5	0.002410394	1.814617294	1	1	1	Preterm	ARL6IP5
FCGR2A	0.002494717	1.757292395	1	1	1	Preterm	FCGR2A
DENND2C	0.002617504	1.663913842	1	1	1	Preterm	DENND2C
RAB11A	0.002629361	1.530532898	1	1	1	Preterm	RAB11A
LHX6	0.002694542	2.135159583	0.75	0.167	1	Preterm	LHX6
ARMC3	0.002867516	2.263034406	1	0.5	1	Preterm	ARMC3
TFPI	0.00292684	1.949083032	1	1	1	Preterm	TFPI
C2orf88	0.002982405	1.654124525	1	1	1	Preterm	C2orf88
MMD	0.003091019	1.701959144	1	1	1	Preterm	MMD
SH3BGRL2	0.003160936	1.784227404	1	1	1	Preterm	SH3BGRL2
CD226	0.003283884	1.795673117	1	1	1	Preterm	CD226
C5AR1	0.003606695	2.590646139	1	1	1	Preterm	C5AR1
ESAM	0.003700716	2.005805622	1	0.833	1	Preterm	ESAM
LMNA	0.003835145	1.63076619	1	1	1	Preterm	LMNA
NFKBIA	0.003926998	2.052321035	1	1	1	Preterm	NFKBIA
F5	0.004022087	2.137060368	1	0.833	1	Preterm	F5
GNS	0.004048267	1.782408565	1	1	1	Preterm	GNS
MYL12A	0.004111256	1.137929789	1	1	1	Preterm	MYL12A
AC137932.6	0.004204768	2	1	0.667	1	Preterm	AC137932.6
F13A1	0.004316782	1.898365861	1	1	1	Preterm	F13A1
HACD4	0.004407669	1.52191033	1	1	1	Preterm	HACD4
AC114752.3	0.00469596	1.818759685	1	1	1	Preterm	AC114752.3
CMAHP	0.004766346	1.628031223	1	1	1	Preterm	CMAHP
MTCO1P40	0.004980722	1.818276208	1	1	1	Preterm	MTCO1P40
ARHGAP18	0.005036111	1.672633839	1	1	1	Preterm	ARHGAP18
LAMP2	0.005044185	1.827819025	1	1	1	Preterm	LAMP2
NEXN	0.005219858	1.935962357	1	1	1	Preterm	NEXN
DAB2	0.005243765	1.491224334	1	1	1	Preterm	DAB2
PDE3A	0.00533156	1.817623258	1	0.833	1	Preterm	PDE3A
LRRC25	0.005394928	1.709853749	1	1	1	Preterm	LRRC25
ASAH1	0.00553932	1.431395752	1	1	1	Preterm	ASAH1
NCKAP1	0.005964966	1.491853096	1	1	1	Preterm	NCKAP1
C1orf198	0.006028177	1.415608073	1	1	1	Preterm	C1orf198
SSX2IP	0.006143562	1.56942165	1	1	1	Preterm	SSX2IP
THBS1	0.006216522	1.974688911	1	1	1	Preterm	THBS1
CYP1B1	0.006363072	2.087462841	1	0.833	1	Preterm	CYP1B1
LRG1	0.006406589	2.215937399	1	1	1	Preterm	LRG1
RSU1	0.006418264	1.42183651	1	1	1	Preterm	RSU1
WHAMMP3	0.006457182	1.440572591	1	1	1	Preterm	WHAMMP3
DNM3	0.006460027	1.720510417	1	1	1	Preterm	DNM3
KLF10	0.006934908	1.80338602	1	1	1	Preterm	KLF10
GGTA1P	0.007089555	1.436099115	1	1	1	Preterm	GGTA1P
C12orf76	0.007705211	1.790076931	1	0.833	1	Preterm	C12orf76
YWHAZ	0.007814304	1.104548993	1	1	1	Preterm	YWHAZ
SNAP23	0.007841057	1.265268257	1	1	1	Preterm	SNAP23
C19orf33	0.00827155	1.584962501	1	1	1	Preterm	C19orf33
CPD	0.00828595	2.111031312	1	1	1	Preterm	CPD
THBD	0.008543249	2.132450296	0.875	0.667	1	Preterm	THBD
AVPR1A	0.008604729	1.930737338	1	0.5	1	Preterm	AVPR1A
BEND2	0.008619411	1.834378096	1	1	1	Preterm	BEND2
AC005307.3	0.008688864	1.684498174	1	0.167	1	Preterm	AC005307.3
TSPAN2	0.008708531	1.851749041	1	1	1	Preterm	TSPAN2
BMP6	0.008984185	1.759213428	1	0.833	1	Preterm	BMP6
RPL23AP7	0.009345614	2.246027981	1	1	1	Preterm	RPL23AP7
RP11-930O11.2	0.009451601	1.832890014	0.875	0.333	1	Preterm	RP11-930O11.2
NGFRAP1	0.00947095	1.591403114	1	1	1	Preterm	NGFRAP1
RAP1B	0.00952216	1.114620828	1	1	1	Preterm	RAP1B
STX11	0.009695429	1.358300485	1	1	1	Preterm	STX11
HIST2H2BE	0.009736406	1.292361077	1	1	1	Preterm	HIST2H2BE
RP11-367G6.3	0.009841882	1.667424661	1	0.833	1	Preterm	RP11-367G6.3
RP11-1398P2.1	0.00993051	1.687324218	1	0.833	1	Preterm	RP11-1398P2.1
TCL1A	1.63E-05	2.775784843	1	0.875	0.229749985	Term	TCL1A
KLHL14	1.65E-05	2.621488377	1	0.5	0.233373322	Term	KLHL14
RP11-620J15.3	9.04E-05	2.315501826	1	0.75	1	Term	RP11-620J15.3
RPL10P3	0.000137736	2.462343214	1	0.625	1	Term	RPL10P3
EIF2B4	0.000298529	2.111031312	1	1	1	Term	EIF2B4
GCLC	0.000388849	1.787312679	1	1	1	Term	GCLC
PAX5	0.000612459	1.761145407	1	1	1	Term	PAX5
RNA5SP338	0.00083918	2.13492958	1	0.625	1	Term	RNA5SP338
APOE	0.0008971	2.335603032	1	0.625	1	Term	APOE
IGLC2	0.001303084	2.421580345	1	1	1	Term	IGLC2
NT5E	0.001386302	2.067114196	1	0.875	1	Term	NT5E
PAXBP1	0.001580809	1.775784843	1	1	1	Term	PAXBP1
IGHA1	0.001784108	3.312882955	1	1	1	Term	IGHA1
SLC1A5	0.001918794	1.57797607	1	1	1	Term	SLC1A5
PEBP1	0.002370881	1.478363435	1	1	1	Term	PEBP1
IGKV1-5	0.002386885	2.201633861	1	0.625	1	Term	IGKV1-5
CISH	0.002647407	1.653026776	1	1	1	Term	CISH
SLC2A4RG	0.00298075	1.61667136	1	1	1	Term	SLC2A4RG
TMEM63B	0.003796525	1.521952703	1	1	1	Term	TMEM63B
RNF123	0.00379967	1.450226928	1	1	1	Term	RNF123
LBH	0.005361977	1.18896942	1	1	1	Term	LBH
RP11-422P24.9	0.005376339	2	0.833	0.75	1	Term	RP11-422P24.9
TFIP11	0.005614449	1.298223834	1	1	1	Term	TFIP11
MCM2	0.005685482	1.607682577	1	1	1	Term	MCM2
GPT2	0.005788405	1.736965594	0.833	0.875	1	Term	GPT2
MRPS18B	0.006026677	1.695145418	1	0.875	1	Term	MRPS18B
KLHL42	0.006117666	1.658963082	1	0.75	1	Term	KLHL42
ATIC	0.006224226	1.377884501	1	1	1	Term	ATIC
SOCS2	0.006866936	1.746881063	1	1	1	Term	SOCS2
SRRD	0.006987545	1.502500341	1	1	1	Term	SRRD
PCED1B-AS1	0.007147173	1.392669686	1	1	1	Term	PCED1B-AS1
UBE2O	0.007249708	1.564039207	1	1	1	Term	UBE2O
STYX	0.007466535	1.207232614	1	1	1	Term	STYX
IGHM	0.007486072	1.718161193	1	1	1	Term	IGHM
RPS6P25	0.007519511	1.637429921	1	0.5	1	Term	RPS6P25
RP11-832N8.1	0.00767695	1.847996907	0.833	0.75	1	Term	RP11-832N8.1
SMIM24	0.007787123	1.672835257	1	0.875	1	Term	SMIM24
RNA5SP442	0.007822603	1.695145418	1	0.625	1	Term	RNA5SP442
CCDC80	0.008697097	2.825321469	0.833	0.875	1	Term	CCDC80
IL2RA	0.008709336	1.830074999	0.667	0.125	1	Term	IL2RA
FBXO30	0.009001118	1.389502407	1	1	1	Term	FBXO30
HIST1H4J	0.009273244	1.874469118	1	0.625	1	Term	HIST1H4J
AMOT	0.009803216	1.678071905	0.833	0.875	1	Term	AMOT
